# Supplementary material for: POLE3 is a repressor of unintegrated HIV-1 DNA required for efficient virus integration and escape from innate immune sensing
Source: Sci Adv. 2023 Nov 3;9(44):eadh3642. doi: 10.1126/sciadv.adh3642 (PMC10624344; doi:10.1126/sciadv.adh3642)
Supplement: Supplementary file 2 — Tables S1 to S10 [file sciadv.adh3642_tables_s1_to_s10.zip]

Archive with 10 entries (10 files):
- adh3642_Table_S1.xlsx
- adh3642_Table_S2.xlsx
- adh3642_Table_S3.xlsx
- adh3642_Table_S4.xlsx
- adh3642_Table_S5.xlsx
- adh3642_Table_S6.xlsx
- adh3642_Table_S7.xlsx
- adh3642_Table_S8.xlsx
- adh3642_Table_S9.xlsx
- adh3642_Table_S10.xlsx
