# Supplementary material for: POLE3 is a repressor of unintegrated HIV-1 DNA required for efficient virus integration and escape from innate immune sensing
Source: Sci Adv. 2023 Nov 3;9(44):eadh3642. doi: 10.1126/sciadv.adh3642 (PMC10624344; doi:10.1126/sciadv.adh3642)
Supplement: Supplementary file 2 — Tables S1 to S10 [file sciadv.adh3642_tables_s1_to_s10.zip › adh3642_Table_S1.xlsx]

## Sheet: Feuil1
Table S1. HIV probes used in the PICh method.
name	sequence
SH1	DSS-UGGAAGGGCUAAUUCACUCCCAAAGAAGACAAGAUAUCCUUGAUCUGUGg
SH2	DSS-AUCUACCACACACAAGGCUACUUCCCUGAUUGGCAGAACUACACACCAGg
SH3	DSS-GCCAGGGGUCAGAUAUCCACUGACCUUUGGAUGGUGCUACAAGCUAGUAc
SH4	DSS-CAGUUGAGCCAGAUAAGGUAGAAGAGGCCAAUAAAGGAGAGAACACCAGc
SH5	DSS-UUGUUACACCCUGUGAGCCUGCAUGGAAUGGAUGACCCUGAGAGAGAAGt
SH6	DSS-GUUAGAGUGGAGGUUUGACAGCCGCCUAGCAUUUCAUCACGUGGCCCGAg
SH7	DSS-AGCUGCAUCCGGAGUACUUCAAGAACUGCUGACAUCGAGCUUGCUACAAg
SH8	DSS-GGACUUUCCGCUGGGGACUUUCCAGGGAGGCGUGGCCUGGGCGGGACUGg
SH9	DSS-GGAGUGGCGAGCCCUCAGAUGCUGCAUAUAAGCAGCUGCUUUUUGCCUGt
SH10	DSS-ACUGGGUCUCUCUGGUUAGACCAGAUCUGAGCCUGGGAGCUCUCUGGCUa
SH11	DSS-ACUGGGUCUCUCUGGUUAGACCAGAUCUGAGCCUGGGAGCUCUCUGGCUa
SH12	DSS-AAGUAGUGUGUGCCCGUCUGUUGUGUGACUCUGGUAACUAGAGAUCCCUc
SH13	DSS-AGACCCUUUUAGUCAGUGUGGAAAAUCUCUAGCAGUGGCGCCCGAACAGg
SH14	DSS-GACUUGAAAGCGAAAGUAAAGCCAGAGGAGAUCUCUCGACGCAGGACUCg
SH15	DSS-GCUUGCUGAAGCGCGCACGGCAAGAGGCGAGGGGCGGCGACUGGUGAGUa
SH16	DSS-CGCCAAAAAUUUUGACUAGCGGAGGCUAGAAGGAGAGAGAUGGGUGCGAg
SH17	DSS-AGCGUCGGUAUUAAGCGGGGGAGAAUUAGAUAAAUGGGAAAAAAUUCGGt
SH18	DSS-UAAGGCCAGGGGGAAAGAAACAAUAUAAACUAAAACAUAUAGUAUGGGCa
SH19	DSS-AGCAGGGAGCUAGAACGAUUCGCAGUUAAUCCUGGCCUUUUAGAGACAUc
SH20	DSS-AGAAGGCUGUAGACAAAUACUGGGACAGCUACAACCAUCCCUUCAGACAg
SH21	DSS-GAUCAGAAGAACUUAGAUCAUUAUAUAAUACAAUAGCAGUCCUCUAUUGt
SH22	DSS-GUGCAUCAAAGGAUAGAUGUAAAAGACACCAAGGAAGCCUUAGAUAAGAt
SH23	DSS-AGAGGAAGAGCAAAACAAAAGUAAGAAAAAGGCACAGCAAGCAGCAGCUg
SH24	DSS-ACACAGGAAACAACAGCCAGGUCAGCCAAAAUUACCCUAUAGUGCAGAAc
SH25	DSS-CUCCAGGGGCAAAUGGUACAUCAGGCCAUAUCACCUAGAACUUUAAAUGc
SH26	DSS-AUGGGUAAAAGUAGUAGAAGAGAAGGCUUUCAGCCCAGAAGUAAUACCCa
SH27	DSS-UGUUUUCAGCAUUAUCAGAAGGAGCCACCCCACAAGAUUUAAAUACCAUg
SH28	DSS-CUAAACACAGUGGGGGGACAUCAAGCAGCCAUGCAAAUGUUAAAAGAGAc
SH29	DSS-CAUCAAUGAGGAAGCUGCAGAAUGGGAUAGAUUGCAUCCAGUGCAUGCAg
SH30	DSS-GGCCUAUUGCACCAGGCCAGAUGAGAGAACCAAGGGGAAGUGACAUAGCa
DSS: Desthiobiotin - Tri-Ethylene-Glycol - spacer18 - spacer 18
A, T, G, C: 2-fluoro RNA
a, t, c, g: DNA
