# Supplementary material for: POLE3 is a repressor of unintegrated HIV-1 DNA required for efficient virus integration and escape from innate immune sensing
Source: Sci Adv. 2023 Nov 3;9(44):eadh3642. doi: 10.1126/sciadv.adh3642 (PMC10624344; doi:10.1126/sciadv.adh3642)
Supplement: Supplementary file 2 — Tables S1 to S10 [file sciadv.adh3642_tables_s1_to_s10.zip › adh3642_Table_S2.xlsx]

## Sheet: Feuil1
Table S2. Factors identified by mass-spectrometry in the eluates of the PICh performed in non-infected (NI) and infected (INF) SupT1 cells at 9hpi.
reference	Gene Symbol	Annotation	Unique peptide - Eluate INF	Total peptide - Eluate INF	Unique peptide - Eluate NI	Total peptide - Eluate NI	Unique peptide - Input INF	Total peptide - Input INF	Unique peptide - Input NI	Total peptide - Input NI	Sum Intensity - Eluate INF	Sum Intensity - Eluate NI	Sum Intensity - Input INF	Sum Intensity - Input NI	ration peptide eluate INF/eluate NI	ratio intensity eluate INF/eluate NI
Integrase			4	11	0	0	0	0	0	0	1000000	1	1	1	#DIV/0!	1000000
Reverse			3	5	0	0	0	0	0	0	130000	1	1	1	#DIV/0!	130000
Capsid			3	3	0	0	4	4	0	0	270000	1	78000	1	#DIV/0!	270000
tr|A0A0U1RR79|A0A0U1RR79_HUMAN	QARS	Glutamine--tRNA ligase (Fragment) OS=Homo sapiens GN=QARS PE=1 SV=1	1	2	0	0	0	0	0	0	9800000	1	1	1	#DIV/0!	9800000
sp|P0DN37|PAL4G_HUMAN	PPIAL4G	Peptidyl-prolyl cis-trans isomerase A-like 4G OS=Homo sapiens GN=PPIAL4G PE=3 SV=1	1	2	0	0	0	0	2	12	780000	1	1	6100000	#DIV/0!	780000
sp|P09429|HMGB1_HUMAN	HMGB1	High mobility group protein B1 OS=Homo sapiens GN=HMGB1 PE=1 SV=3	2	7	0	0	2	4	2	2	620000	1	91000	89000	#DIV/0!	620000
sp|Q9H9Q2|CSN7B_HUMAN	COPS7B	COP9 signalosome complex subunit 7b OS=Homo sapiens GN=COPS7B PE=1 SV=1	3	3	0	0	3	3	0	0	470000	1	77000	1	#DIV/0!	470000
sp|Q9P016|THYN1_HUMAN	THYN1	Thymocyte nuclear protein 1 OS=Homo sapiens GN=THYN1 PE=1 SV=1	4	12	0	0	0	0	0	0	300000	1	1	1	#DIV/0!	300000
sp|P31150|GDIA_HUMAN	GDI1	Rab GDP dissociation inhibitor alpha OS=Homo sapiens GN=GDI1 PE=1 SV=2	3	3	0	0	6	7	7	9	190000	1	890000	1400000	#DIV/0!	190000
sp|Q9H116|GZF1_HUMAN	GZF1	GDNF-inducible zinc finger protein 1 OS=Homo sapiens GN=GZF1 PE=1 SV=1	1	1	0	0	0	0	0	0	190000	1	1	1	#DIV/0!	190000
sp|Q96BW5|PTER_HUMAN	PTER	Phosphotriesterase-related protein OS=Homo sapiens GN=PTER PE=1 SV=1	1	2	0	0	1	1	2	2	130000	1	31000	76000	#DIV/0!	130000
sp|O00479|HMGN4_HUMAN	HMGN4	High mobility group nucleosome-binding domain-containing protein 4 OS=Homo sapiens GN=HMGN4 PE=1 SV=3	1	3	0	0	1	1	0	0	120000	1	27000	1	#DIV/0!	120000
sp|Q9NRF9|DPOE3_HUMAN	POLE3	DNA polymerase epsilon subunit 3 OS=Homo sapiens GN=POLE3 PE=1 SV=1	2	2	0	0	1	1	0	0	120000	1	36000	1	#DIV/0!	120000
sp|P30405|PPIF_HUMAN	PPIF	Peptidyl-prolyl cis-trans isomerase F, mitochondrial OS=Homo sapiens GN=PPIF PE=1 SV=1	1	2	0	0	0	0	0	0	120000	1	1	1	#DIV/0!	120000
sp|P54725|RD23A_HUMAN	RAD23A	UV excision repair protein RAD23 homolog A OS=Homo sapiens GN=RAD23A PE=1 SV=1	3	3	0	0	0	0	0	0	120000	1	1	1	#DIV/0!	120000
sp|Q5JNZ5|RS26L_HUMAN	RPS26P11	Putative 40S ribosomal protein S26-like 1 OS=Homo sapiens GN=RPS26P11 PE=5 SV=1	1	1	0	0	1	1	1	3	120000	1	370000	860000	#DIV/0!	120000
sp|Q5TBB1|RNH2B_HUMAN	RNASEH2B	Ribonuclease H2 subunit B OS=Homo sapiens GN=RNASEH2B PE=1 SV=1	5	8	0	0	7	8	4	5	110000	1	130000	99000	#DIV/0!	110000
sp|P36578|RL4_HUMAN	RPL4	60S ribosomal protein L4 OS=Homo sapiens GN=RPL4 PE=1 SV=5	4	4	0	0	8	16	8	16	110000	1	1600000	1800000	#DIV/0!	110000
sp|Q16763|UBE2S_HUMAN	UBE2S	Ubiquitin-conjugating enzyme E2 S OS=Homo sapiens GN=UBE2S PE=1 SV=2	3	3	0	0	2	2	2	2	110000	1	50000	59000	#DIV/0!	110000
sp|Q53HL2|BOREA_HUMAN	CDCA8	Borealin OS=Homo sapiens GN=CDCA8 PE=1 SV=2	2	3	0	0	0	0	1	1	100000	1	1	12000	#DIV/0!	100000
sp|P22392|NDKB_HUMAN	NME2	Nucleoside diphosphate kinase B OS=Homo sapiens GN=NME2 PE=1 SV=1	2	2	0	0	4	5	2	8	100000	1	1100000	6900000	#DIV/0!	100000
sp|Q13868|EXOS2_HUMAN	EXOSC2	Exosome complex component RRP4 OS=Homo sapiens GN=EXOSC2 PE=1 SV=2	4	5	0	0	3	4	3	3	96000	1	93000	89000	#DIV/0!	96000
tr|Q5T6U8|Q5T6U8_HUMAN	HMGA1	High mobility group AT-hook 1 OS=Homo sapiens GN=HMGA1 PE=2 SV=1	1	3	0	0	0	0	0	0	96000	1	1	1	#DIV/0!	96000
sp|P22570|ADRO_HUMAN	FDXR	NADPH:adrenodoxin oxidoreductase, mitochondrial OS=Homo sapiens GN=FDXR PE=1 SV=3	3	4	0	0	0	0	0	0	89000	1	1	1	#DIV/0!	89000
sp|Q14165|MLEC_HUMAN	MLEC	Malectin OS=Homo sapiens GN=MLEC PE=1 SV=1	1	2	0	0	1	1	1	1	87000	1	57000	70000	#DIV/0!	87000
sp|P07766|CD3E_HUMAN	CD3E	T-cell surface glycoprotein CD3 epsilon chain OS=Homo sapiens GN=CD3E PE=1 SV=2	1	1	0	0	0	0	0	0	86000	1	1	1	#DIV/0!	86000
sp|P68036|UB2L3_HUMAN	UBE2L3	Ubiquitin-conjugating enzyme E2 L3 OS=Homo sapiens GN=UBE2L3 PE=1 SV=1	2	3	0	0	4	5	0	0	82000	1	190000	1	#DIV/0!	82000
sp|P46109|CRKL_HUMAN	CRKL	Crk-like protein OS=Homo sapiens GN=CRKL PE=1 SV=1	2	2	0	0	4	4	4	4	81000	1	140000	130000	#DIV/0!	81000
sp|P61081|UBC12_HUMAN	UBE2M	NEDD8-conjugating enzyme Ubc12 OS=Homo sapiens GN=UBE2M PE=1 SV=1	1	3	0	0	2	4	3	5	81000	1	180000	340000	#DIV/0!	81000
sp|P05090|APOD_HUMAN	APOD	Apolipoprotein D OS=Homo sapiens GN=APOD PE=1 SV=1	3	3	0	0	0	0	0	0	73000	1	1	1	#DIV/0!	73000
sp|P15880|RS2_HUMAN	RPS2	40S ribosomal protein S2 OS=Homo sapiens GN=RPS2 PE=1 SV=2	2	2	0	0	5	11	5	11	73000	1	1100000	990000	#DIV/0!	73000
sp|Q16181|SEPT7_HUMAN	SEPT7 (43715)	Septin-7 OS=Homo sapiens GN=SEPT7 PE=1 SV=2	3	4	0	0	4	6	5	7	73000	1	530000	600000	#DIV/0!	73000
sp|P25490|TYY1_HUMAN	YY1	Transcriptional repressor protein YY1 OS=Homo sapiens GN=YY1 PE=1 SV=2	2	2	0	0	1	2	1	1	73000	1	130000	79000	#DIV/0!	73000
sp|P63151|2ABA_HUMAN	PPP2R2A	Serine/threonine-protein phosphatase 2A 55 kDa regulatory subunit B alpha isoform OS=Homo sapiens GN=PPP2R2A PE=1 SV=1	2	2	0	0	3	4	3	6	67000	1	260000	300000	#DIV/0!	67000
sp|P60468|SC61B_HUMAN	SEC61B	Protein transport protein Sec61 subunit beta OS=Homo sapiens GN=SEC61B PE=1 SV=2	1	1	0	0	0	0	0	0	64000	1	1	1	#DIV/0!	64000
sp|Q99426|TBCB_HUMAN	TBCB	Tubulin-folding cofactor B OS=Homo sapiens GN=TBCB PE=1 SV=2	2	2	0	0	6	7	5	5	64000	1	280000	400000	#DIV/0!	64000
sp|P61956|SUMO2_HUMAN	SUMO2	Small ubiquitin-related modifier 2 OS=Homo sapiens GN=SUMO2 PE=1 SV=3	1	3	0	0	1	2	0	0	63000	1	43000	1	#DIV/0!	63000
sp|P10606|COX5B_HUMAN	COX5B	Cytochrome c oxidase subunit 5B, mitochondrial OS=Homo sapiens GN=COX5B PE=1 SV=2	1	1	0	0	2	2	2	3	61000	1	84000	120000	#DIV/0!	61000
sp|P35080|PROF2_HUMAN	PFN2	Profilin-2 OS=Homo sapiens GN=PFN2 PE=1 SV=3	1	1	0	0	1	1	0	0	60000	1	100000	1	#DIV/0!	60000
sp|O75947|ATP5H_HUMAN	ATP5H	ATP synthase subunit d, mitochondrial OS=Homo sapiens GN=ATP5H PE=1 SV=3	3	3	0	0	3	4	4	4	59000	1	160000	240000	#DIV/0!	59000
sp|Q16851|UGPA_HUMAN	UGP2	UTP--glucose-1-phosphate uridylyltransferase OS=Homo sapiens GN=UGP2 PE=1 SV=5	3	3	0	0	7	7	7	7	59000	1	380000	470000	#DIV/0!	59000
sp|Q9UIJ7|KAD3_HUMAN	AK3	GTP:AMP phosphotransferase AK3, mitochondrial OS=Homo sapiens GN=AK3 PE=1 SV=4	2	3	0	0	0	0	1	1	58000	1	1	42000	#DIV/0!	58000
sp|O60832|DKC1_HUMAN	DKC1	H/ACA ribonucleoprotein complex subunit 4 OS=Homo sapiens GN=DKC1 PE=1 SV=3	2	2	0	0	2	2	4	4	58000	1	77000	120000	#DIV/0!	58000
sp|P31949|S10AB_HUMAN	S100A11	Protein S100-A11 OS=Homo sapiens GN=S100A11 PE=1 SV=2	1	1	0	0	1	1	2	6	56000	1	55000	330000	#DIV/0!	56000
sp|P22102|PUR2_HUMAN	GART	Trifunctional purine biosynthetic protein adenosine-3 OS=Homo sapiens GN=GART PE=1 SV=1	2	2	0	0	4	5	4	5	55000	1	140000	150000	#DIV/0!	55000
tr|B2R5W2|B2R5W2_HUMAN	HNRNPC	Heterogeneous nuclear ribonucleoproteins C1/C2 OS=Homo sapiens GN=HNRNPC PE=1 SV=1	1	2	0	0	0	0	0	0	54000	1	1	1	#DIV/0!	54000
sp|Q9NWV8|BABA1_HUMAN	BABAM1	BRISC and BRCA1-A complex member 1 OS=Homo sapiens GN=BABAM1 PE=1 SV=1	2	2	0	0	0	0	0	0	51000	1	1	1	#DIV/0!	51000
sp|Q96Q11|TRNT1_HUMAN	TRNT1	CCA tRNA nucleotidyltransferase 1, mitochondrial OS=Homo sapiens GN=TRNT1 PE=1 SV=2	3	3	0	0	1	1	2	2	51000	1	3700	19000	#DIV/0!	51000
sp|P05204|HMGN2_HUMAN	HMGN2	Non-histone chromosomal protein HMG-17 OS=Homo sapiens GN=HMGN2 PE=1 SV=3	1	2	0	0	0	0	0	0	50000	1	1	1	#DIV/0!	50000
sp|Q7RTV0|PHF5A_HUMAN	PHF5A	PHD finger-like domain-containing protein 5A OS=Homo sapiens GN=PHF5A PE=1 SV=1	1	1	0	0	1	1	0	0	50000	1	65000	1	#DIV/0!	50000
sp|O43765|SGTA_HUMAN	SGTA	Small glutamine-rich tetratricopeptide repeat-containing protein alpha OS=Homo sapiens GN=SGTA PE=1 SV=1	3	5	0	0	3	6	3	6	49000	1	150000	200000	#DIV/0!	49000
sp|P36639|8ODP_HUMAN	NUDT1	7,8-dihydro-8-oxoguanine triphosphatase OS=Homo sapiens GN=NUDT1 PE=1 SV=3	2	2	0	0	1	1	1	1	47000	1	26000	28000	#DIV/0!	47000
sp|P20339|RAB5A_HUMAN	RAB5A	Ras-related protein Rab-5A OS=Homo sapiens GN=RAB5A PE=1 SV=2	2	3	0	0	4	5	2	2	47000	1	110000	73000	#DIV/0!	47000
sp|Q9NR45|SIAS_HUMAN	NANS	Sialic acid synthase OS=Homo sapiens GN=NANS PE=1 SV=2	1	2	0	0	2	4	2	2	46000	1	94000	39000	#DIV/0!	46000
sp|Q9Y224|CN166_HUMAN	C14orf166	UPF0568 protein C14orf166 OS=Homo sapiens GN=C14orf166 PE=1 SV=1	3	4	0	0	4	6	2	2	43000	1	69000	39000	#DIV/0!	43000
sp|Q06546|GABPA_HUMAN	GABPA	GA-binding protein alpha chain OS=Homo sapiens GN=GABPA PE=1 SV=1	2	2	0	0	2	2	3	3	43000	1	40000	65000	#DIV/0!	43000
sp|Q13564|ULA1_HUMAN	NAE1	NEDD8-activating enzyme E1 regulatory subunit OS=Homo sapiens GN=NAE1 PE=1 SV=1	1	1	0	0	0	0	0	0	43000	1	1	1	#DIV/0!	43000
sp|P54920|SNAA_HUMAN	NAPA	Alpha-soluble NSF attachment protein OS=Homo sapiens GN=NAPA PE=1 SV=3	2	2	0	0	4	4	5	7	43000	1	170000	240000	#DIV/0!	43000
sp|Q96I25|SPF45_HUMAN	RBM17	Splicing factor 45 OS=Homo sapiens GN=RBM17 PE=1 SV=1	2	2	0	0	2	2	1	1	43000	1	82000	91000	#DIV/0!	43000
tr|Q6IPH7|Q6IPH7_HUMAN	RPL14	RPL14 protein OS=Homo sapiens GN=RPL14 PE=1 SV=1	1	2	0	0	1	5	1	2	42000	1	290000	150000	#DIV/0!	42000
sp|P56556|NDUA6_HUMAN	NDUFA6	NADH dehydrogenase [ubiquinone] 1 alpha subcomplex subunit 6 OS=Homo sapiens GN=NDUFA6 PE=1 SV=3	1	1	0	0	0	0	0	0	41000	1	1	1	#DIV/0!	41000
sp|P09669|COX6C_HUMAN	COX6C	Cytochrome c oxidase subunit 6C OS=Homo sapiens GN=COX6C PE=1 SV=2	1	1	0	0	1	1	0	0	40000	1	84000	1	#DIV/0!	40000
sp|Q56VL3|OCAD2_HUMAN	OCIAD2	OCIA domain-containing protein 2 OS=Homo sapiens GN=OCIAD2 PE=1 SV=1	1	1	0	0	1	1	0	0	40000	1	45000	1	#DIV/0!	40000
sp|Q13243|SRSF5_HUMAN	SRSF5	Serine/arginine-rich splicing factor 5 OS=Homo sapiens GN=SRSF5 PE=1 SV=1	2	3	0	0	2	4	2	3	40000	1	75000	130000	#DIV/0!	40000
sp|P25685|DNJB1_HUMAN	DNAJB1	DnaJ homolog subfamily B member 1 OS=Homo sapiens GN=DNAJB1 PE=1 SV=4	2	2	0	0	3	4	2	2	39000	1	49000	40000	#DIV/0!	39000
sp|O60762|DPM1_HUMAN	DPM1	Dolichol-phosphate mannosyltransferase subunit 1 OS=Homo sapiens GN=DPM1 PE=1 SV=1	2	3	0	0	2	2	2	2	38000	1	29000	40000	#DIV/0!	38000
sp|P07478|TRY2_HUMAN	PRSS2	Trypsin-2 OS=Homo sapiens GN=PRSS2 PE=1 SV=1	1	1	0	0	1	7	1	3	37000	1	770000	420000	#DIV/0!	37000
sp|Q15020|SART3_HUMAN	SART3	Squamous cell carcinoma antigen recognized by T-cells 3 OS=Homo sapiens GN=SART3 PE=1 SV=1	1	1	0	0	4	6	3	3	37000	1	92000	59000	#DIV/0!	37000
sp|Q9NPD8|UBE2T_HUMAN	UBE2T	Ubiquitin-conjugating enzyme E2 T OS=Homo sapiens GN=UBE2T PE=1 SV=1	1	2	0	0	2	3	1	1	37000	1	34000	21000	#DIV/0!	37000
sp|Q9Y676|RT18B_HUMAN	MRPS18B	28S ribosomal protein S18b, mitochondrial OS=Homo sapiens GN=MRPS18B PE=1 SV=1	3	3	0	0	1	1	1	1	36000	1	8500	24000	#DIV/0!	36000
sp|Q96P11|NSUN5_HUMAN	NSUN5	Probable 28S rRNA (cytosine-C(5))-methyltransferase OS=Homo sapiens GN=NSUN5 PE=1 SV=2	2	2	0	0	4	4	0	0	36000	1	49000	1	#DIV/0!	36000
sp|Q9NZT2|OGFR_HUMAN	OGFR	Opioid growth factor receptor OS=Homo sapiens GN=OGFR PE=1 SV=3	2	2	0	0	1	1	3	3	36000	1	13000	46000	#DIV/0!	36000
sp|P19387|RPB3_HUMAN	POLR2C	DNA-directed RNA polymerase II subunit RPB3 OS=Homo sapiens GN=POLR2C PE=1 SV=2	2	2	0	0	1	2	2	3	36000	1	53000	120000	#DIV/0!	36000
sp|Q02878|RL6_HUMAN	RPL6	60S ribosomal protein L6 OS=Homo sapiens GN=RPL6 PE=1 SV=3	1	1	0	0	5	5	7	9	36000	1	520000	900000	#DIV/0!	36000
sp|P49257|LMAN1_HUMAN	LMAN1	Protein ERGIC-53 OS=Homo sapiens GN=LMAN1 PE=1 SV=2	2	2	0	0	2	2	3	3	35000	1	130000	200000	#DIV/0!	35000
sp|O75391|SPAG7_HUMAN	SPAG7	Sperm-associated antigen 7 OS=Homo sapiens GN=SPAG7 PE=1 SV=2	3	3	0	0	3	3	2	2	35000	1	39000	22000	#DIV/0!	35000
sp|P21796|VDAC1_HUMAN	VDAC1	Voltage-dependent anion-selective channel protein 1 OS=Homo sapiens GN=VDAC1 PE=1 SV=2	1	1	0	0	1	1	2	3	35000	1	130000	170000	#DIV/0!	35000
sp|Q5T6V5|CI064_HUMAN	C9orf64	UPF0553 protein C9orf64 OS=Homo sapiens GN=C9orf64 PE=1 SV=1	1	1	0	0	3	3	2	2	34000	1	110000	82000	#DIV/0!	34000
sp|Q15435|PP1R7_HUMAN	PPP1R7	Protein phosphatase 1 regulatory subunit 7 OS=Homo sapiens GN=PPP1R7 PE=1 SV=1	2	2	0	0	2	2	0	0	34000	1	67000	1	#DIV/0!	34000
sp|Q01581|HMCS1_HUMAN	HMGCS1	Hydroxymethylglutaryl-CoA synthase, cytoplasmic OS=Homo sapiens GN=HMGCS1 PE=1 SV=2	2	2	0	0	2	2	2	2	33000	1	44000	35000	#DIV/0!	33000
sp|Q15181|IPYR_HUMAN	PPA1	Inorganic pyrophosphatase OS=Homo sapiens GN=PPA1 PE=1 SV=2	1	1	0	0	3	3	5	5	33000	1	120000	230000	#DIV/0!	33000
sp|P60763|RAC3_HUMAN	RAC3	Ras-related C3 botulinum toxin substrate 3 OS=Homo sapiens GN=RAC3 PE=1 SV=1	1	1	0	0	0	0	0	0	33000	1	1	1	#DIV/0!	33000
sp|P55957|BID_HUMAN	BID	BH3-interacting domain death agonist OS=Homo sapiens GN=BID PE=1 SV=1	1	1	0	0	1	2	1	1	32000	1	23000	30000	#DIV/0!	32000
sp|O15212|PFD6_HUMAN	PFDN6	Prefoldin subunit 6 OS=Homo sapiens GN=PFDN6 PE=1 SV=1	1	1	0	0	3	3	2	2	32000	1	56000	81000	#DIV/0!	32000
sp|Q96CP2|FWCH2_HUMAN	FLYWCH2	FLYWCH family member 2 OS=Homo sapiens GN=FLYWCH2 PE=1 SV=1	1	1	0	0	2	3	2	2	31000	1	41000	69000	#DIV/0!	31000
sp|Q9Y657|SPIN1_HUMAN	SPIN1	Spindlin-1 OS=Homo sapiens GN=SPIN1 PE=1 SV=3	1	1	0	0	1	1	0	0	31000	1	20000	1	#DIV/0!	31000
sp|O60701|UGDH_HUMAN	UGDH	UDP-glucose 6-dehydrogenase OS=Homo sapiens GN=UGDH PE=1 SV=1	2	2	0	0	0	0	0	0	31000	1	1	1	#DIV/0!	31000
sp|Q9NVM6|DJC17_HUMAN	DNAJC17	DnaJ homolog subfamily C member 17 OS=Homo sapiens GN=DNAJC17 PE=1 SV=1	2	2	0	0	2	2	2	2	30000	1	35000	12000	#DIV/0!	30000
sp|Q9BRX5|PSF3_HUMAN	GINS3	DNA replication complex GINS protein PSF3 OS=Homo sapiens GN=GINS3 PE=1 SV=1	2	2	0	0	0	0	1	1	30000	1	1	12000	#DIV/0!	30000
sp|P19404|NDUV2_HUMAN	NDUFV2	NADH dehydrogenase [ubiquinone] flavoprotein 2, mitochondrial OS=Homo sapiens GN=NDUFV2 PE=1 SV=2	1	1	0	0	2	2	1	1	30000	1	31000	26000	#DIV/0!	30000
sp|Q9NR33|DPOE4_HUMAN	POLE4	DNA polymerase epsilon subunit 4 OS=Homo sapiens GN=POLE4 PE=1 SV=2	1	1	0	0	1	1	1	1	30000	1	13000	16000	#DIV/0!	30000
sp|Q9NP72|RAB18_HUMAN	RAB18	Ras-related protein Rab-18 OS=Homo sapiens GN=RAB18 PE=1 SV=1	2	2	0	0	1	2	3	3	30000	1	56000	67000	#DIV/0!	30000
sp|Q8TF68|ZN384_HUMAN	ZNF384	Zinc finger protein 384 OS=Homo sapiens GN=ZNF384 PE=1 SV=2	2	2	0	0	0	0	0	0	30000	1	1	1	#DIV/0!	30000
sp|P61009|SPCS3_HUMAN	SPCS3	Signal peptidase complex subunit 3 OS=Homo sapiens GN=SPCS3 PE=1 SV=1	1	1	0	0	1	1	1	1	29000	1	38000	54000	#DIV/0!	29000
sp|O43809|CPSF5_HUMAN	NUDT21	Cleavage and polyadenylation specificity factor subunit 5 OS=Homo sapiens GN=NUDT21 PE=1 SV=1	1	1	0	0	6	9	6	7	28000	1	390000	310000	#DIV/0!	28000
sp|Q9NUJ1|ABHDA_HUMAN	ABHD10	Mycophenolic acid acyl-glucuronide esterase, mitochondrial OS=Homo sapiens GN=ABHD10 PE=1 SV=1	1	1	0	0	0	0	0	0	27000	1	1	1	#DIV/0!	27000
sp|P07741|APT_HUMAN	APRT	Adenine phosphoribosyltransferase OS=Homo sapiens GN=APRT PE=1 SV=2	1	2	0	0	3	5	2	3	26000	1	170000	310000	#DIV/0!	26000
sp|Q9NRZ9|HELLS_HUMAN	HELLS	Lymphoid-specific helicase OS=Homo sapiens GN=HELLS PE=1 SV=1	2	2	0	0	0	0	0	0	26000	1	1	1	#DIV/0!	26000
sp|P29218|IMPA1_HUMAN	IMPA1	Inositol monophosphatase 1 OS=Homo sapiens GN=IMPA1 PE=1 SV=1	2	2	0	0	1	1	2	2	26000	1	14000	42000	#DIV/0!	26000
sp|Q99496|RING2_HUMAN	RNF2	E3 ubiquitin-protein ligase RING2 OS=Homo sapiens GN=RNF2 PE=1 SV=1	1	2	0	0	0	0	0	0	26000	1	1	1	#DIV/0!	26000
sp|P49247|RPIA_HUMAN	RPIA	Ribose-5-phosphate isomerase OS=Homo sapiens GN=RPIA PE=1 SV=3	3	3	0	0	5	6	5	6	26000	1	76000	87000	#DIV/0!	26000
tr|B4DJS3|B4DJS3_HUMAN	SLC6A13	Transporter OS=Homo sapiens PE=2 SV=1	1	1	0	0	0	0	0	0	26000	1	1	1	#DIV/0!	26000
sp|P15531|NDKA_HUMAN	NME1	Nucleoside diphosphate kinase A OS=Homo sapiens GN=NME1 PE=1 SV=1	1	1	0	0	2	2	2	2	25000	1	250000	210000	#DIV/0!	25000
sp|Q9BZK7|TBL1R_HUMAN	TBL1XR1	F-box-like/WD repeat-containing protein TBL1XR1 OS=Homo sapiens GN=TBL1XR1 PE=1 SV=1	1	1	0	0	2	2	0	0	25000	1	37000	NF	#DIV/0!	25000
sp|P30876|RPB2_HUMAN	POLR2B	DNA-directed RNA polymerase II subunit RPB2 OS=Homo sapiens GN=POLR2B PE=1 SV=1	1	1	0	0	6	7	2	2	24000	1	140000	53000	#DIV/0!	24000
sp|O00487|PSDE_HUMAN	PSMD14	26S proteasome non-ATPase regulatory subunit 14 OS=Homo sapiens GN=PSMD14 PE=1 SV=1	2	3	0	0	5	7	4	4	24000	1	320000	390000	#DIV/0!	24000
sp|Q7L4I2|RSRC2_HUMAN	RSRC2	Arginine/serine-rich coiled-coil protein 2 OS=Homo sapiens GN=RSRC2 PE=1 SV=1	1	2	0	0	4	4	2	2	24000	1	130000	80000	#DIV/0!	24000
sp|Q96HU8|DIRA2_HUMAN	DIRAS2	GTP-binding protein Di-Ras2 OS=Homo sapiens GN=DIRAS2 PE=1 SV=1	1	1	0	0	0	0	0	0	23000	1	1	1	#DIV/0!	23000
sp|Q9UBB5|MBD2_HUMAN	MBD2	Methyl-CpG-binding domain protein 2 OS=Homo sapiens GN=MBD2 PE=1 SV=1	1	2	0	0	2	3	0	0	23000	1	110000	1	#DIV/0!	23000
sp|Q13200|PSMD2_HUMAN	PSMD2	26S proteasome non-ATPase regulatory subunit 2 OS=Homo sapiens GN=PSMD2 PE=1 SV=3	2	2	0	0	9	13	13	17	23000	1	380000	380000	#DIV/0!	23000
sp|Q2TAL8|QRIC1_HUMAN	QRICH1	Glutamine-rich protein 1 OS=Homo sapiens GN=QRICH1 PE=1 SV=1	2	2	0	0	0	0	1	1	23000	1	1	19000	#DIV/0!	23000
sp|O43678|NDUA2_HUMAN	NDUFA2	NADH dehydrogenase [ubiquinone] 1 alpha subcomplex subunit 2 OS=Homo sapiens GN=NDUFA2 PE=1 SV=3	1	1	0	0	1	1	2	2	22000	1	28000	55000	#DIV/0!	22000
sp|Q9NVP1|DDX18_HUMAN	DDX18	ATP-dependent RNA helicase DDX18 OS=Homo sapiens GN=DDX18 PE=1 SV=2	1	1	0	0	5	6	3	4	21000	1	190000	88000	#DIV/0!	21000
sp|Q9Y5Q8|TF3C5_HUMAN	GTF3C5	General transcription factor 3C polypeptide 5 OS=Homo sapiens GN=GTF3C5 PE=1 SV=2	1	1	0	0	1	1	0	0	21000	1	32000	1	#DIV/0!	21000
tr|A8K4V4|A8K4V4_HUMAN	MRPL43	cDNA FLJ76392, highly similar to Homo sapiens mitochondrial ribosomal protein L43 (MRPL43), transcript variant 1, mRNA OS=Homo sapiens PE=2 SV=1	1	1	0	0	1	1	1	1	21000	1	36000	36000	#DIV/0!	21000
sp|Q12962|TAF10_HUMAN	TAF10	Transcription initiation factor TFIID subunit 10 OS=Homo sapiens GN=TAF10 PE=1 SV=1	1	1	0	0	1	1	0	0	21000	1	16000	1	#DIV/0!	21000
sp|Q9H6W3|RIOX1_HUMAN	C14orf169 (RIOX1)	Ribosomal oxygenase 1 OS=Homo sapiens GN=RIOX1 PE=1 SV=2	2	2	0	0	0	0	0	0	20000	1	1	1	#DIV/0!	20000
sp|Q9ULV4|COR1C_HUMAN	CORO1C	Coronin-1C OS=Homo sapiens GN=CORO1C PE=1 SV=1	1	1	0	0	1	1	1	1	20000	1	81000	64000	#DIV/0!	20000
sp|P62495|ERF1_HUMAN	ETF1	Eukaryotic peptide chain release factor subunit 1 OS=Homo sapiens GN=ETF1 PE=1 SV=3	2	2	0	0	3	4	3	4	20000	1	110000	170000	#DIV/0!	20000
sp|Q8IVL0|NAV3_HUMAN	NAV3	Neuron navigator 3 OS=Homo sapiens GN=NAV3 PE=1 SV=3	1	1	0	0	0	0	1	1	20000	1	1	15000	#DIV/0!	20000
sp|P55786|PSA_HUMAN	NPEPPS	Puromycin-sensitive aminopeptidase OS=Homo sapiens GN=NPEPPS PE=1 SV=2	1	1	0	0	1	1	7	8	20000	1	6400	110000	#DIV/0!	20000
sp|Q9Y5V0|ZN706_HUMAN	ZNF706	Zinc finger protein 706 OS=Homo sapiens GN=ZNF706 PE=1 SV=1	1	1	0	0	0	0	0	0	20000	1	1	1	#DIV/0!	20000
sp|Q9BYB4|GNB1L_HUMAN	GNB1L	Guanine nucleotide-binding protein subunit beta-like protein 1 OS=Homo sapiens GN=GNB1L PE=1 SV=2	1	2	0	0	2	2	1	1	19000	1	32000	28000	#DIV/0!	19000
sp|Q9UHN1|DPOG2_HUMAN	POLG2	DNA polymerase subunit gamma-2, mitochondrial OS=Homo sapiens GN=POLG2 PE=1 SV=1	1	1	0	0	0	0	0	0	19000	1	1	1	#DIV/0!	19000
sp|P49642|PRI1_HUMAN	PRIM1	DNA primase small subunit OS=Homo sapiens GN=PRIM1 PE=1 SV=1	1	1	0	0	3	4	1	1	19000	1	64000	9000	#DIV/0!	19000
sp|P28065|PSB9_HUMAN	PSMB9	Proteasome subunit beta type-9 OS=Homo sapiens GN=PSMB9 PE=1 SV=2	1	1	0	0	3	3	5	6	19000	1	94000	240000	#DIV/0!	19000
sp|P56182|RRP1_HUMAN	RRP1	Ribosomal RNA processing protein 1 homolog A OS=Homo sapiens GN=RRP1 PE=1 SV=1	1	1	0	0	0	0	1	1	19000	1	1	36000	#DIV/0!	19000
sp|Q9GZU3|TM39B_HUMAN	TMEM39B	Transmembrane protein 39B OS=Homo sapiens GN=TMEM39B PE=1 SV=1	1	1	0	0	0	0	0	0	19000	1	1	1	#DIV/0!	19000
sp|Q6RFH5|WDR74_HUMAN	WDR74	WD repeat-containing protein 74 OS=Homo sapiens GN=WDR74 PE=1 SV=1	2	2	0	0	2	2	1	1	19000	1	39000	19000	#DIV/0!	19000
sp|Q9NX46|ARHL2_HUMAN	ADPRHL2	Poly(ADP-ribose) glycohydrolase ARH3 OS=Homo sapiens GN=ADPRHL2 PE=1 SV=1	2	2	0	0	3	3	0	0	18000	1	32000	1	#DIV/0!	18000
sp|Q9UK76|JUPI1_HUMAN	HN1 (JPT1)	Jupiter microtubule associated homolog 1 OS=Homo sapiens GN=JPT1 PE=1 SV=3	1	1	0	0	2	2	2	2	18000	1	46000	81000	#DIV/0!	18000
sp|P49006|MRP_HUMAN	MARCKSL1	MARCKS-related protein OS=Homo sapiens GN=MARCKSL1 PE=1 SV=2	1	1	0	0	2	5	2	4	18000	1	230000	160000	#DIV/0!	18000
sp|P49116|NR2C2_HUMAN	NR2C2	Nuclear receptor subfamily 2 group C member 2 OS=Homo sapiens GN=NR2C2 PE=1 SV=1	1	1	0	0	1	1	0	0	18000	1	94000	1	#DIV/0!	18000
sp|P40424|PBX1_HUMAN	PBX1	Pre-B-cell leukemia transcription factor 1 OS=Homo sapiens GN=PBX1 PE=1 SV=1	1	1	0	0	0	0	1	1	18000	1	1	10000	#DIV/0!	18000
sp|P20618|PSB1_HUMAN	PSMB1	Proteasome subunit beta type-1 OS=Homo sapiens GN=PSMB1 PE=1 SV=2	1	1	0	0	3	3	5	5	18000	1	110000	260000	#DIV/0!	18000
sp|P62701|RS4X_HUMAN	RPS4X	40S ribosomal protein S4, X isoform OS=Homo sapiens GN=RPS4X PE=1 SV=2	1	2	0	0	6	11	6	11	18000	1	830000	760000	#DIV/0!	18000
sp|O15145|ARPC3_HUMAN	ARPC3	Actin-related protein 2/3 complex subunit 3 OS=Homo sapiens GN=ARPC3 PE=1 SV=3	2	2	0	0	3	3	3	5	17000	1	23000	110000	#DIV/0!	17000
sp|Q00535|CDK5_HUMAN	CDK5	Cyclin-dependent-like kinase 5 OS=Homo sapiens GN=CDK5 PE=1 SV=3	1	1	0	0	2	2	2	2	17000	1	63000	43000	#DIV/0!	17000
sp|O95639|CPSF4_HUMAN	CPSF4	Cleavage and polyadenylation specificity factor subunit 4 OS=Homo sapiens GN=CPSF4 PE=1 SV=1	1	1	0	0	1	2	2	2	17000	1	49000	37000	#DIV/0!	17000
sp|Q9NSD9|SYFB_HUMAN	FARSB	Phenylalanine--tRNA ligase beta subunit OS=Homo sapiens GN=FARSB PE=1 SV=3	1	1	0	0	4	6	4	4	17000	1	190000	150000	#DIV/0!	17000
sp|Q9NX24|NHP2_HUMAN	NHP2	H/ACA ribonucleoprotein complex subunit 2 OS=Homo sapiens GN=NHP2 PE=1 SV=1	1	1	0	0	0	0	1	1	17000	1	1	32000	#DIV/0!	17000
sp|P20248|CCNA2_HUMAN	CCNA2	Cyclin-A2 OS=Homo sapiens GN=CCNA2 PE=1 SV=2	1	1	0	0	0	0	0	0	16000	1	1	1	#DIV/0!	16000
sp|Q9Y2R9|RT07_HUMAN	MRPS7	28S ribosomal protein S7, mitochondrial OS=Homo sapiens GN=MRPS7 PE=1 SV=2	1	1	0	0	1	1	0	0	16000	1	10000	1	#DIV/0!	16000
sp|Q9UFN0|NPS3A_HUMAN	NIPSNAP3A	Protein NipSnap homolog 3A OS=Homo sapiens GN=NIPSNAP3A PE=1 SV=2	1	1	0	0	1	1	0	0	16000	1	17000	1	#DIV/0!	16000
sp|P48739|PIPNB_HUMAN	PITPNB	Phosphatidylinositol transfer protein beta isoform OS=Homo sapiens GN=PITPNB PE=1 SV=2	1	1	0	0	3	3	4	4	16000	1	66000	120000	#DIV/0!	16000
tr|B7Z645|B7Z645_HUMAN	SYNCRIP	Heterogeneous nuclear ribonucleoprotein Q OS=Homo sapiens GN=SYNCRIP PE=1 SV=1	1	1	0	0	1	2	1	1	16000	1	80000	48000	#DIV/0!	16000
sp|Q9NQ88|TIGAR_HUMAN	TIGAR	Fructose-2,6-bisphosphatase TIGAR OS=Homo sapiens GN=TIGAR PE=1 SV=1	1	1	0	0	0	0	1	2	16000	1	1	34000	#DIV/0!	16000
sp|Q7L3T8|SYPM_HUMAN	PARS2	Probable proline--tRNA ligase, mitochondrial OS=Homo sapiens GN=PARS2 PE=1 SV=1	1	1	0	0	1	1	1	1	15000	1	16000	9700	#DIV/0!	15000
sp|P61960|UFM1_HUMAN	UFM1	Ubiquitin-fold modifier 1 OS=Homo sapiens GN=UFM1 PE=1 SV=1	1	1	0	0	2	2	1	1	15000	1	63000	6700	#DIV/0!	15000
sp|Q99622|C10_HUMAN	C12orf57	Protein C10 OS=Homo sapiens GN=C12orf57 PE=1 SV=1	1	1	0	0	1	1	1	1	14000	1	32000	21000	#DIV/0!	14000
sp|P56192|SYMC_HUMAN	MARS	Methionine--tRNA ligase, cytoplasmic OS=Homo sapiens GN=MARS PE=1 SV=2	1	1	0	0	6	11	7	12	14000	1	220000	350000	#DIV/0!	14000
sp|Q9BUE0|MED18_HUMAN	MED18	Mediator of RNA polymerase II transcription subunit 18 OS=Homo sapiens GN=MED18 PE=1 SV=1	1	1	0	0	1	1	1	1	14000	1	19000	27000	#DIV/0!	14000
sp|Q9NXH9|TRM1_HUMAN	TRMT1	tRNA (guanine(26)-N(2))-dimethyltransferase OS=Homo sapiens GN=TRMT1 PE=1 SV=1	2	2	0	0	2	2	1	1	14000	1	23000	12000	#DIV/0!	14000
sp|Q8IV63|VRK3_HUMAN	VRK3	Inactive serine/threonine-protein kinase VRK3 OS=Homo sapiens GN=VRK3 PE=1 SV=2	1	1	0	0	1	1	1	1	14000	1	13000	9500	#DIV/0!	14000
sp|Q9Y3D8|KAD6_HUMAN	AK6	Adenylate kinase isoenzyme 6 OS=Homo sapiens GN=AK6 PE=1 SV=1	1	1	0	0	2	2	2	2	13000	1	32000	39000	#DIV/0!	13000
sp|Q8IXM2|BAP18_HUMAN	C17orf49 (BAP18)	Chromatin complexes subunit BAP18 OS=Homo sapiens GN=BAP18 PE=1 SV=1	1	1	0	0	0	0	1	1	13000	1	1	16000	#DIV/0!	13000
sp|P49914|MTHFS_HUMAN	MTHFS	5-formyltetrahydrofolate cyclo-ligase OS=Homo sapiens GN=MTHFS PE=1 SV=2	1	1	0	0	1	1	1	1	13000	1	8900	7700	#DIV/0!	13000
sp|P30419|NMT1_HUMAN	NMT1	Glycylpeptide N-tetradecanoyltransferase 1 OS=Homo sapiens GN=NMT1 PE=1 SV=2	1	1	0	0	2	4	3	3	13000	1	110000	85000	#DIV/0!	13000
sp|Q9UBV8|PEF1_HUMAN	PEF1	Peflin OS=Homo sapiens GN=PEF1 PE=1 SV=1	1	1	0	0	0	0	0	0	13000	1	1	1	#DIV/0!	13000
sp|P10644|KAP0_HUMAN	PRKAR1A	cAMP-dependent protein kinase type I-alpha regulatory subunit OS=Homo sapiens GN=PRKAR1A PE=1 SV=1	1	1	0	0	2	4	7	10	13000	1	110000	570000	#DIV/0!	13000
sp|P61513|RL37A_HUMAN	RPL37A	60S ribosomal protein L37a OS=Homo sapiens GN=RPL37A PE=1 SV=2	1	1	0	0	1	1	1	1	13000	1	10000	45000	#DIV/0!	13000
sp|Q96H20|SNF8_HUMAN	SNF8	Vacuolar-sorting protein SNF8 OS=Homo sapiens GN=SNF8 PE=1 SV=1	1	1	0	0	1	1	2	3	13000	1	15000	48000	#DIV/0!	13000
sp|P10155|RO60_HUMAN	TROVE2	60 kDa SS-A/Ro ribonucleoprotein OS=Homo sapiens GN=TROVE2 PE=1 SV=2	1	1	0	0	1	1	2	2	13000	1	31000	45000	#DIV/0!	13000
tr|D2CVN5|D2CVN5_HUMAN	AIP	Aryl hydrocarbon receptor-interacting protein AIP722 OS=Homo sapiens GN=AIP PE=4 SV=1	1	1	0	0	0	0	0	0	12000	1	1	1	#DIV/0!	12000
sp|P21291|CSRP1_HUMAN	CSRP1	Cysteine and glycine-rich protein 1 OS=Homo sapiens GN=CSRP1 PE=1 SV=3	1	1	0	0	0	0	0	0	12000	1	1	1	#DIV/0!	12000
sp|Q9NUQ9|FA49B_HUMAN	FAM49B	Protein FAM49B OS=Homo sapiens GN=FAM49B PE=1 SV=1	1	1	0	0	2	2	4	4	12000	1	30000	65000	#DIV/0!	12000
sp|Q8N954|GPT11_HUMAN	GPATCH11	G patch domain-containing protein 11 OS=Homo sapiens GN=GPATCH11 PE=1 SV=3	1	1	0	0	1	1	1	1	12000	1	9800	12000	#DIV/0!	12000
sp|P17568|NDUB7_HUMAN	NDUFB7	NADH dehydrogenase [ubiquinone] 1 beta subcomplex subunit 7 OS=Homo sapiens GN=NDUFB7 PE=1 SV=4	1	1	0	0	1	2	1	1	12000	1	29000	9100	#DIV/0!	12000
sp|P62277|RS13_HUMAN	RPS13	40S ribosomal protein S13 OS=Homo sapiens GN=RPS13 PE=1 SV=2	1	1	0	0	6	9	3	4	12000	1	1000000	660000	#DIV/0!	12000
sp|Q8NBX0|SCPDL_HUMAN	SCCPDH	Saccharopine dehydrogenase-like oxidoreductase OS=Homo sapiens GN=SCCPDH PE=1 SV=1	1	1	0	0	3	3	2	2	12000	1	300000	320000	#DIV/0!	12000
sp|Q8NBJ7|SUMF2_HUMAN	SUMF2	Sulfatase-modifying factor 2 OS=Homo sapiens GN=SUMF2 PE=1 SV=2	1	1	0	0	1	1	1	1	12000	1	37000	31000	#DIV/0!	12000
sp|O14656|TOR1A_HUMAN	TOR1A	Torsin-1A OS=Homo sapiens GN=TOR1A PE=1 SV=1	1	1	0	0	1	1	1	1	12000	1	22000	21000	#DIV/0!	12000
sp|O95218|ZRAB2_HUMAN	ZRANB2	Zinc finger Ran-binding domain-containing protein 2 OS=Homo sapiens GN=ZRANB2 PE=1 SV=2	1	1	0	0	1	1	2	2	12000	1	12000	35000	#DIV/0!	12000
sp|Q6P6C2|ALKB5_HUMAN	ALKBH5	RNA demethylase ALKBH5 OS=Homo sapiens GN=ALKBH5 PE=1 SV=2	1	1	0	0	2	2	2	2	11000	1	28000	17000	#DIV/0!	11000
sp|P61966|AP1S1_HUMAN	AP1S1	AP-1 complex subunit sigma-1A OS=Homo sapiens GN=AP1S1 PE=1 SV=1	1	1	0	0	1	1	2	2	11000	1	40000	63000	#DIV/0!	11000
sp|Q9NXF7|DCA16_HUMAN	DCAF16	DDB1- and CUL4-associated factor 16 OS=Homo sapiens GN=DCAF16 PE=1 SV=1	1	1	0	0	0	0	0	0	11000	1	1	1	#DIV/0!	11000
sp|Q14318|FKBP8_HUMAN	FKBP8	Peptidyl-prolyl cis-trans isomerase FKBP8 OS=Homo sapiens GN=FKBP8 PE=1 SV=2	1	1	0	0	2	2	2	2	11000	1	47000	63000	#DIV/0!	11000
sp|Q13907|IDI1_HUMAN	IDI1	Isopentenyl-diphosphate Delta-isomerase 1 OS=Homo sapiens GN=IDI1 PE=1 SV=2	1	1	0	0	1	1	2	2	11000	1	15000	20000	#DIV/0!	11000
sp|Q9Y2Y9|KLF13_HUMAN	KLF13	Krueppel-like factor 13 OS=Homo sapiens GN=KLF13 PE=1 SV=1	1	1	0	0	1	1	0	0	11000	1	14000	1	#DIV/0!	11000
sp|Q9BYD3|RM04_HUMAN	MRPL4	39S ribosomal protein L4, mitochondrial OS=Homo sapiens GN=MRPL4 PE=1 SV=1	1	1	0	0	1	2	1	1	11000	1	36000	11000	#DIV/0!	11000
sp|Q8IVD9|NUDC3_HUMAN	NUDCD3	NudC domain-containing protein 3 OS=Homo sapiens GN=NUDCD3 PE=1 SV=3	1	1	0	0	1	1	1	1	11000	1	33000	18000	#DIV/0!	11000
sp|Q96KB5|TOPK_HUMAN	PBK	Lymphokine-activated killer T-cell-originated protein kinase OS=Homo sapiens GN=PBK PE=1 SV=3	1	1	0	0	3	3	2	2	11000	1	96000	94000	#DIV/0!	11000
sp|Q16401|PSMD5_HUMAN	PSMD5	26S proteasome non-ATPase regulatory subunit 5 OS=Homo sapiens GN=PSMD5 PE=1 SV=3	1	1	0	0	3	3	4	4	11000	1	95000	88000	#DIV/0!	11000
sp|Q7L5D6|GET4_HUMAN	GET4	Golgi to ER traffic protein 4 homolog OS=Homo sapiens GN=GET4 PE=1 SV=1	1	1	0	0	3	3	2	2	10000	1	31000	44000	#DIV/0!	10000
sp|Q8N108|MIER1_HUMAN	MIER1	Mesoderm induction early response protein 1 OS=Homo sapiens GN=MIER1 PE=1 SV=2	1	1	0	0	0	0	1	1	10000	1	1	9000	#DIV/0!	10000
sp|Q5VTB9|RN220_HUMAN	RNF220	E3 ubiquitin-protein ligase RNF220 OS=Homo sapiens GN=RNF220 PE=1 SV=1	1	1	0	0	1	1	0	0	10000	1	6400	1	#DIV/0!	10000
sp|O75351|VPS4B_HUMAN	VPS4B	Vacuolar protein sorting-associated protein 4B OS=Homo sapiens GN=VPS4B PE=1 SV=2	1	1	0	0	1	1	1	1	10000	1	34000	34000	#DIV/0!	10000
sp|Q9NV31|IMP3_HUMAN	IMP3	U3 small nucleolar ribonucleoprotein protein IMP3 OS=Homo sapiens GN=IMP3 PE=1 SV=1	1	1	0	0	1	2	1	1	9800	1	31000	18000	#DIV/0!	9800
sp|Q15828|CYTM_HUMAN	CST6	Cystatin-M OS=Homo sapiens GN=CST6 PE=1 SV=1	1	1	0	0	0	0	1	1	9700	1	1	38000	#DIV/0!	9700
sp|Q9H5V9|CX056_HUMAN	CXorf56	UPF0428 protein CXorf56 OS=Homo sapiens GN=CXorf56 PE=1 SV=1	1	1	0	0	0	0	0	0	9500	1	1	1	#DIV/0!	9500
sp|Q9P287|BCCIP_HUMAN	BCCIP	BRCA2 and CDKN1A-interacting protein OS=Homo sapiens GN=BCCIP PE=1 SV=1	1	1	0	0	0	0	0	0	9400	1	1	1	#DIV/0!	9400
sp|O95747|OXSR1_HUMAN	OXSR1	Serine/threonine-protein kinase OSR1 OS=Homo sapiens GN=OXSR1 PE=1 SV=1	1	1	0	0	4	9	4	7	9400	1	140000	100000	#DIV/0!	9400
sp|Q9Y580|RBM7_HUMAN	RBM7	RNA-binding protein 7 OS=Homo sapiens GN=RBM7 PE=1 SV=1	1	1	0	0	0	0	0	0	9400	1	1	1	#DIV/0!	9400
sp|P57772|SELB_HUMAN	EEFSEC	Selenocysteine-specific elongation factor OS=Homo sapiens GN=EEFSEC PE=1 SV=4	1	1	0	0	3	3	1	1	9000	1	56000	13000	#DIV/0!	9000
sp|O60684|IMA7_HUMAN	KPNA6	Importin subunit alpha-7 OS=Homo sapiens GN=KPNA6 PE=1 SV=1	1	1	0	0	1	1	0	0	8900	1	24000	1	#DIV/0!	8900
sp|P82914|RT15_HUMAN	MRPS15	28S ribosomal protein S15, mitochondrial OS=Homo sapiens GN=MRPS15 PE=1 SV=1	1	1	0	0	1	1	1	1	8900	1	12000	11000	#DIV/0!	8900
sp|P49770|EI2BB_HUMAN	EIF2B2	Translation initiation factor eIF-2B subunit beta OS=Homo sapiens GN=EIF2B2 PE=1 SV=3	1	1	0	0	1	2	1	1	8800	1	33000	40000	#DIV/0!	8800
sp|Q01196|RUNX1_HUMAN	RUNX1	Runt-related transcription factor 1 OS=Homo sapiens GN=RUNX1 PE=1 SV=3	1	1	0	0	2	3	2	2	8400	1	60000	28000	#DIV/0!	8400
sp|O14925|TIM23_HUMAN	TIMM23	Mitochondrial import inner membrane translocase subunit Tim23 OS=Homo sapiens GN=TIMM23 PE=1 SV=1	1	1	0	0	1	1	1	2	8400	1	7700	12000	#DIV/0!	8400
sp|Q9BWW4|SSBP3_HUMAN	SSBP3	Single-stranded DNA-binding protein 3 OS=Homo sapiens GN=SSBP3 PE=1 SV=1	1	1	0	0	1	1	0	0	8100	1	25000	1	#DIV/0!	8100
sp|Q9Y4P3|TBL2_HUMAN	TBL2	Transducin beta-like protein 2 OS=Homo sapiens GN=TBL2 PE=1 SV=1	1	1	0	0	2	2	2	3	8000	1	58000	86000	#DIV/0!	8000
tr|C9JM50|C9JM50_HUMAN	KRT19	Keratin, type I cytoskeletal 19 (Fragment) OS=Homo sapiens GN=KRT19 PE=1 SV=1	1	1	0	0	0	0	0	0	7900	1	1	1	#DIV/0!	7900
sp|Q8N5A5|ZGPAT_HUMAN	ZGPAT	Zinc finger CCCH-type with G patch domain-containing protein OS=Homo sapiens GN=ZGPAT PE=1 SV=3	1	1	0	0	2	2	0	0	7900	1	28000	1	#DIV/0!	7900
sp|Q92896|GSLG1_HUMAN	GLG1	Golgi apparatus protein 1 OS=Homo sapiens GN=GLG1 PE=1 SV=2	1	1	0	0	0	0	0	0	7800	1	1	1	#DIV/0!	7800
sp|A0AVT1|UBA6_HUMAN	UBA6	Ubiquitin-like modifier-activating enzyme 6 OS=Homo sapiens GN=UBA6 PE=1 SV=1	1	1	0	0	2	2	1	1	7600	1	55000	30000	#DIV/0!	7600
sp|Q9H9B1|EHMT1_HUMAN	EHMT1	Histone-lysine N-methyltransferase EHMT1 OS=Homo sapiens GN=EHMT1 PE=1 SV=4	1	1	0	0	0	0	0	0	7500	1	1	1	#DIV/0!	7500
sp|Q9H9J2|RM44_HUMAN	MRPL44	39S ribosomal protein L44, mitochondrial OS=Homo sapiens GN=MRPL44 PE=1 SV=1	1	1	0	0	2	2	1	1	7400	1	18000	12000	#DIV/0!	7400
sp|P50552|VASP_HUMAN	VASP	Vasodilator-stimulated phosphoprotein OS=Homo sapiens GN=VASP PE=1 SV=3	1	1	0	0	2	3	1	2	7400	1	62000	28000	#DIV/0!	7400
sp|P14406|CX7A2_HUMAN	COX7A2	Cytochrome c oxidase subunit 7A2, mitochondrial OS=Homo sapiens GN=COX7A2 PE=1 SV=1	1	1	0	0	1	1	2	2	7000	1	5300	37000	#DIV/0!	7000
sp|Q07866|KLC1_HUMAN	KLC1	Kinesin light chain 1 OS=Homo sapiens GN=KLC1 PE=1 SV=2	1	1	0	0	3	6	3	6	7000	1	130000	110000	#DIV/0!	7000
sp|O75190|DNJB6_HUMAN	DNAJB6	DnaJ homolog subfamily B member 6 OS=Homo sapiens GN=DNAJB6 PE=1 SV=2	1	1	0	0	0	0	1	2	6800	1	1	49000	#DIV/0!	6800
sp|O94888|UBXN7_HUMAN	UBXN7	UBX domain-containing protein 7 OS=Homo sapiens GN=UBXN7 PE=1 SV=2	1	1	0	0	0	0	0	0	6800	1	1	1	#DIV/0!	6800
sp|Q676U5|A16L1_HUMAN	ATG16L1	Autophagy-related protein 16-1 OS=Homo sapiens GN=ATG16L1 PE=1 SV=2	1	1	0	0	0	0	0	0	6700	1	1	1	#DIV/0!	6700
sp|Q53F19|NCBP3_HUMAN	NCBP3	Nuclear cap-binding protein subunit 3 OS=Homo sapiens GN=NCBP3 PE=1 SV=2	1	1	0	0	6	7	6	7	6700	1	190000	110000	#DIV/0!	6700
sp|Q8IWZ8|SUGP1_HUMAN	SUGP1	SURP and G-patch domain-containing protein 1 OS=Homo sapiens GN=SUGP1 PE=1 SV=2	1	1	0	0	0	0	1	1	6500	1	1	13000	#DIV/0!	6500
sp|Q04726|TLE3_HUMAN	TLE3	Transducin-like enhancer protein 3 OS=Homo sapiens GN=TLE3 PE=1 SV=2	1	1	0	0	1	1	1	1	6500	1	17000	14000	#DIV/0!	6500
sp|Q15417|CNN3_HUMAN	CNN3	Calponin-3 OS=Homo sapiens GN=CNN3 PE=1 SV=1	1	1	0	0	5	5	3	4	6300	1	140000	96000	#DIV/0!	6300
sp|Q9Y4L1|HYOU1_HUMAN	HYOU1	Hypoxia up-regulated protein 1 OS=Homo sapiens GN=HYOU1 PE=1 SV=1	1	1	0	0	9	10	4	4	6300	1	190000	50000	#DIV/0!	6300
sp|Q6ZTQ4|CDHR3_HUMAN	CDHR3	Cadherin-related family member 3 OS=Homo sapiens GN=CDHR3 PE=1 SV=1	1	1	0	0	0	0	0	0	6200	1	1	1	#DIV/0!	6200
sp|Q9NQ50|RM40_HUMAN	MRPL40	39S ribosomal protein L40, mitochondrial OS=Homo sapiens GN=MRPL40 PE=1 SV=1	1	2	0	0	2	2	1	1	6200	1	7100	7800	#DIV/0!	6200
sp|O00410|IPO5_HUMAN	IPO5	Importin-5 OS=Homo sapiens GN=IPO5 PE=1 SV=4	1	1	0	0	6	7	5	7	6100	1	380000	210000	#DIV/0!	6100
sp|P35219|CAH8_HUMAN	CA8	Carbonic anhydrase-related protein OS=Homo sapiens GN=CA8 PE=1 SV=3	1	1	0	0	2	2	1	1	6000	1	55000	20000	#DIV/0!	6000
sp|Q8NHS0|DNJB8_HUMAN	DNAJB8	DnaJ homolog subfamily B member 8 OS=Homo sapiens GN=DNAJB8 PE=1 SV=1	1	1	0	0	1	1	1	1	6000	1	7900	12000	#DIV/0!	6000
sp|Q8N3X1|FNBP4_HUMAN	FNBP4	Formin-binding protein 4 OS=Homo sapiens GN=FNBP4 PE=1 SV=3	1	1	0	0	1	1	0	0	5900	1	9300	1	#DIV/0!	5900
sp|Q9NVZ3|NECP2_HUMAN	NECAP2	Adaptin ear-binding coat-associated protein 2 OS=Homo sapiens GN=NECAP2 PE=1 SV=1	1	1	0	0	2	2	1	1	5900	1	18000	4100	#DIV/0!	5900
sp|P60953|CDC42_HUMAN	CDC42	Cell division control protein 42 homolog OS=Homo sapiens GN=CDC42 PE=1 SV=2	1	2	0	0	1	1	0	0	5700	1	1400	1	#DIV/0!	5700
sp|Q86W50|MET16_HUMAN	METTL16	Methyltransferase-like protein 16 OS=Homo sapiens GN=METTL16 PE=1 SV=2	1	1	0	0	1	1	1	1	5700	1	11000	7900	#DIV/0!	5700
sp|Q9H0D6|XRN2_HUMAN	XRN2	5'-3' exoribonuclease 2 OS=Homo sapiens GN=XRN2 PE=1 SV=1	1	1	0	0	5	6	5	10	5700	1	120000	140000	#DIV/0!	5700
sp|Q96C57|CL043_HUMAN	C12orf43	Uncharacterized protein C12orf43 OS=Homo sapiens GN=C12orf43 PE=1 SV=2	1	1	0	0	1	1	1	1	5500	1	11000	16000	#DIV/0!	5500
sp|P34913|HYES_HUMAN	EPHX2	Bifunctional epoxide hydrolase 2 OS=Homo sapiens GN=EPHX2 PE=1 SV=2	1	1	0	0	0	0	2	2	5400	1	1	87000	#DIV/0!	5400
sp|P80188|NGAL_HUMAN	LCN2	Neutrophil gelatinase-associated lipocalin OS=Homo sapiens GN=LCN2 PE=1 SV=2	1	1	0	0	0	0	0	0	5400	1	1	1	#DIV/0!	5400
sp|P23921|RIR1_HUMAN	RRM1	Ribonucleoside-diphosphate reductase large subunit OS=Homo sapiens GN=RRM1 PE=1 SV=1	1	1	0	0	5	7	2	2	5100	1	250000	43000	#DIV/0!	5100
sp|Q00013|EM55_HUMAN	MPP1	55 kDa erythrocyte membrane protein OS=Homo sapiens GN=MPP1 PE=1 SV=2	1	1	0	0	3	3	1	1	5000	1	27000	11000	#DIV/0!	5000
sp|Q6IBW4|CNDH2_HUMAN	NCAPH2	Condensin-2 complex subunit H2 OS=Homo sapiens GN=NCAPH2 PE=1 SV=1	1	1	0	0	0	0	0	0	4600	1	1	1	#DIV/0!	4600
sp|Q9BV86|NTM1A_HUMAN	NTMT1	N-terminal Xaa-Pro-Lys N-methyltransferase 1 OS=Homo sapiens GN=NTMT1 PE=1 SV=3	1	1	0	0	0	0	0	0	4400	1	1	1	#DIV/0!	4400
sp|P55145|MANF_HUMAN	MANF	Mesencephalic astrocyte-derived neurotrophic factor OS=Homo sapiens GN=MANF PE=1 SV=3	1	1	0	0	3	3	1	1	4000	1	42000	11000	#DIV/0!	4000
sp|Q8IXH7|NELFD_HUMAN	NELFCD	Negative elongation factor C/D OS=Homo sapiens GN=NELFCD PE=1 SV=2	1	1	0	0	1	1	1	1	2800	1	5400	8500	#DIV/0!	2800
sp|Q93077|H2A1C_HUMAN	HIST1H2AC	Histone H2A type 1-C OS=Homo sapiens GN=HIST1H2AC PE=1 SV=3	1	19	1	10	1	4	1	5	10000000	150000	690000	2100000	1.9	66.6667
sp|P61803|DAD1_HUMAN	DAD1	Dolichyl-diphosphooligosaccharide--protein glycosyltransferase subunit DAD1 OS=Homo sapiens GN=DAD1 PE=1 SV=3	1	1	1	1	2	2	1	1	570000	25000	84000	52000	1	22.8
sp|P33316|DUT_HUMAN	DUT	Deoxyuridine 5'-triphosphate nucleotidohydrolase, mitochondrial OS=Homo sapiens GN=DUT PE=1 SV=4	4	5	1	1	4	5	4	4	150000	6700	140000	160000	5	22.3881
sp|Q6P9F0|CCD62_HUMAN	CCDC62	Coiled-coil domain-containing protein 62 OS=Homo sapiens GN=CCDC62 PE=1 SV=2	1	1	1	1	0	0	0	0	600000	27000	1	1	1	22.2222
sp|P61086|UBE2K_HUMAN	UBE2K	Ubiquitin-conjugating enzyme E2 K OS=Homo sapiens GN=UBE2K PE=1 SV=3	2	2	1	1	4	5	4	4	230000	11000	330000	540000	2	20.9091
sp|P60510|PP4C_HUMAN	PPP4C	Serine/threonine-protein phosphatase 4 catalytic subunit OS=Homo sapiens GN=PPP4C PE=1 SV=1	1	2	1	1	1	1	1	1	72000	3900	300000	290000	2	18.4615
sp|Q9NX63|MIC19_HUMAN	CHCHD3	MICOS complex subunit MIC19 OS=Homo sapiens GN=CHCHD3 PE=1 SV=1	2	2	1	1	6	13	5	12	200000	11000	360000	540000	2	18.1818
sp|P39748|FEN1_HUMAN	FEN1	Flap endonuclease 1 OS=Homo sapiens GN=FEN1 PE=1 SV=1	5	8	2	2	6	8	4	4	860000	57000	330000	230000	4	15.0877
sp|P32969|RL9_HUMAN	RPL9	60S ribosomal protein L9 OS=Homo sapiens GN=RPL9 PE=1 SV=1	2	2	1	1	2	3	2	2	43000	3100	170000	140000	2	13.871
sp|P31350|RIR2_HUMAN	RRM2	Ribonucleoside-diphosphate reductase subunit M2 OS=Homo sapiens GN=RRM2 PE=1 SV=1	3	3	1	1	9	17	6	7	89000	6600	840000	470000	3	13.4848
sp|P49005|DPOD2_HUMAN	POLD2	DNA polymerase delta subunit 2 OS=Homo sapiens GN=POLD2 PE=1 SV=1	3	3	1	1	2	2	3	3	160000	12000	54000	340000	3	13.3333
sp|P62424|RL7A_HUMAN	RPL7A	60S ribosomal protein L7a OS=Homo sapiens GN=RPL7A PE=1 SV=2	4	5	1	1	6	13	8	15	330000	26000	1300000	1600000	5	12.6923
sp|P17661|DESM_HUMAN	DES	Desmin OS=Homo sapiens GN=DES PE=1 SV=3	2	2	1	1	2	10	2	8	120000	9900	840000	720000	2	12.1212
sp|P15121|ALDR_HUMAN	AKR1B1	Aldose reductase OS=Homo sapiens GN=AKR1B1 PE=1 SV=3	2	3	1	1	5	6	5	6	220000	19000	750000	830000	3	11.5789
sp|Q9HC38|GLOD4_HUMAN	GLOD4	Glyoxalase domain-containing protein 4 OS=Homo sapiens GN=GLOD4 PE=1 SV=1	2	4	1	1	2	4	2	4	220000	21000	180000	210000	4	10.4762
sp|P61019|RAB2A_HUMAN	RAB2A	Ras-related protein Rab-2A OS=Homo sapiens GN=RAB2A PE=1 SV=1	1	1	1	1	2	3	2	2	25000	2400	88000	100000	1	10.4167
sp|P04083|ANXA1_HUMAN	ANXA1	Annexin A1 OS=Homo sapiens GN=ANXA1 PE=1 SV=2	5	12	2	2	6	10	9	15	240000	24000	260000	920000	6	10
sp|Q96CN7|ISOC1_HUMAN	ISOC1	Isochorismatase domain-containing protein 1 OS=Homo sapiens GN=ISOC1 PE=1 SV=3	2	3	1	1	2	3	5	6	80000	8000	150000	120000	3	10
sp|O43148|MCES_HUMAN	RNMT	mRNA cap guanine-N7 methyltransferase OS=Homo sapiens GN=RNMT PE=1 SV=1	3	4	1	1	4	4	5	5	61000	6500	100000	190000	4	9.38462
sp|Q8NC56|LEMD2_HUMAN	LEMD2	LEM domain-containing protein 2 OS=Homo sapiens GN=LEMD2 PE=1 SV=1	4	4	1	1	2	2	1	1	58000	6500	27000	13000	4	8.92308
sp|Q06124|PTN11_HUMAN	PTPN11	Tyrosine-protein phosphatase non-receptor type 11 OS=Homo sapiens GN=PTPN11 PE=1 SV=2	1	1	2	2	5	7	1	1	210000	24000	140000	14000	0.5	8.75
sp|P38919|IF4A3_HUMAN	EIF4A3	Eukaryotic initiation factor 4A-III OS=Homo sapiens GN=EIF4A3 PE=1 SV=4	8	16	5	11	14	25	12	20	4100000	480000	2500000	1700000	1.45455	8.54167
sp|O00233|PSMD9_HUMAN	PSMD9	26S proteasome non-ATPase regulatory subunit 9 OS=Homo sapiens GN=PSMD9 PE=1 SV=3	2	3	1	1	2	3	2	2	63000	7900	160000	150000	3	7.97468
sp|Q9Y6H1|CHCH2_HUMAN	CHCHD2	Coiled-coil-helix-coiled-coil-helix domain-containing protein 2 OS=Homo sapiens GN=CHCHD2 PE=1 SV=1	1	5	1	1	1	1	1	2	120000	16000	20000	100000	5	7.5
sp|Q00534|CDK6_HUMAN	CDK6	Cyclin-dependent kinase 6 OS=Homo sapiens GN=CDK6 PE=1 SV=1	2	7	1	1	5	7	2	2	160000	22000	360000	130000	7	7.27273
sp|Q92890|UFD1_HUMAN	UFD1	Ubiquitin recognition factor in ER-associated degradation protein 1 OS=Homo sapiens GN=UFD1 PE=1 SV=3	2	3	1	1	2	2	3	3	34000	4700	33000	80000	3	7.23404
sp|Q99733|NP1L4_HUMAN	NAP1L4	Nucleosome assembly protein 1-like 4 OS=Homo sapiens GN=NAP1L4 PE=1 SV=1	3	5	2	2	5	8	6	12	120000	17000	820000	720000	2.5	7.05882
sp|O75874|IDHC_HUMAN	IDH1	Isocitrate dehydrogenase [NADP] cytoplasmic OS=Homo sapiens GN=IDH1 PE=1 SV=2	2	2	1	1	5	6	3	4	23000	3400	150000	60000	2	6.76471
sp|Q16881|TRXR1_HUMAN	TXNRD1	Thioredoxin reductase 1, cytoplasmic OS=Homo sapiens GN=TXNRD1 PE=1 SV=3	3	4	2	3	4	4	5	6	200000	30000	150000	250000	1.33333	6.66667
sp|O75792|RNH2A_HUMAN	RNASEH2A	Ribonuclease H2 subunit A OS=Homo sapiens GN=RNASEH2A PE=1 SV=2	2	4	1	1	2	4	3	3	210000	33000	99000	140000	4	6.36364
sp|P20340|RAB6A_HUMAN	RAB6A	Ras-related protein Rab-6A OS=Homo sapiens GN=RAB6A PE=1 SV=3	2	3	1	1	5	7	4	5	82000	13000	270000	260000	3	6.30769
sp|Q99536|VAT1_HUMAN	VAT1	Synaptic vesicle membrane protein VAT-1 homolog OS=Homo sapiens GN=VAT1 PE=1 SV=2	3	3	1	1	5	5	6	6	100000	16000	490000	460000	3	6.25
sp|Q06323|PSME1_HUMAN	PSME1	Proteasome activator complex subunit 1 OS=Homo sapiens GN=PSME1 PE=1 SV=1	2	4	1	1	7	12	5	7	98000	16000	540000	250000	4	6.125
sp|P12081|SYHC_HUMAN	HARS	Histidine--tRNA ligase, cytoplasmic OS=Homo sapiens GN=HARS PE=1 SV=2	5	5	2	2	6	9	6	7	110000	18000	420000	380000	2.5	6.11111
sp|P39687|AN32A_HUMAN	ANP32A	Acidic leucine-rich nuclear phosphoprotein 32 family member A OS=Homo sapiens GN=ANP32A PE=1 SV=1	4	18	3	5	7	13	6	10	1400000	230000	790000	650000	3.6	6.08696
sp|Q9BRF8|CPPED_HUMAN	CPPED1	Serine/threonine-protein phosphatase CPPED1 OS=Homo sapiens GN=CPPED1 PE=1 SV=3	1	2	1	1	2	2	1	1	47000	7800	45000	65000	2	6.02564
sp|O95336|6PGL_HUMAN	PGLS	6-phosphogluconolactonase OS=Homo sapiens GN=PGLS PE=1 SV=2	4	4	1	1	4	4	4	5	93000	16000	140000	140000	4	5.8125
sp|P40925|MDHC_HUMAN	MDH1	Malate dehydrogenase, cytoplasmic OS=Homo sapiens GN=MDH1 PE=1 SV=4	4	9	2	5	8	16	4	12	350000	61000	810000	580000	1.8	5.7377
sp|Q12874|SF3A3_HUMAN	SF3A3	Splicing factor 3A subunit 3 OS=Homo sapiens GN=SF3A3 PE=1 SV=1	2	2	1	1	4	6	4	4	55000	9600	260000	280000	2	5.72917
sp|P39023|RL3_HUMAN	RPL3	60S ribosomal protein L3 OS=Homo sapiens GN=RPL3 PE=1 SV=2	3	7	1	2	6	12	8	19	85000	15000	1900000	1700000	3.5	5.66667
sp|Q9NUU7|DD19A_HUMAN	DDX19A	ATP-dependent RNA helicase DDX19A OS=Homo sapiens GN=DDX19A PE=1 SV=1	2	2	1	1	5	6	6	6	38000	7100	300000	210000	2	5.35211
sp|Q8IYL3|CA174_HUMAN	C1orf174	UPF0688 protein C1orf174 OS=Homo sapiens GN=C1orf174 PE=1 SV=2	1	3	1	1	1	1	1	1	120000	23000	32000	39000	3	5.21739
sp|Q9Y2Z0|SGT1_HUMAN	SUGT1	Protein SGT1 homolog OS=Homo sapiens GN=SUGT1 PE=1 SV=3	2	2	1	1	7	9	4	4	36000	6900	250000	130000	2	5.21739
sp|P47985|UCRI_HUMAN	UQCRFS1	Cytochrome b-c1 complex subunit Rieske, mitochondrial OS=Homo sapiens GN=UQCRFS1 PE=1 SV=2	1	1	1	1	0	0	1	1	27000	5200	1	38000	1	5.19231
sp|P27707|DCK_HUMAN	DCK	Deoxycytidine kinase OS=Homo sapiens GN=DCK PE=1 SV=1	2	4	1	2	4	4	4	4	110000	22000	170000	190000	2	5
sp|P26196|DDX6_HUMAN	DDX6	Probable ATP-dependent RNA helicase DDX6 OS=Homo sapiens GN=DDX6 PE=1 SV=2	2	2	1	1	6	8	7	9	36000	7200	360000	640000	2	5
sp|P06239|LCK_HUMAN	LCK	Tyrosine-protein kinase Lck OS=Homo sapiens GN=LCK PE=1 SV=6	1	1	1	1	5	9	7	11	26000	5200	310000	430000	1	5
sp|P49755|TMEDA_HUMAN	TMED10	Transmembrane emp24 domain-containing protein 10 OS=Homo sapiens GN=TMED10 PE=1 SV=2	1	3	1	1	2	3	2	5	63000	13000	110000	140000	3	4.84615
sp|Q71F23|CENPU_HUMAN	CENPU	Centromere protein U OS=Homo sapiens GN=CENPU PE=1 SV=1	2	2	1	1	0	0	0	0	36000	7500	1	1	2	4.8
sp|O43488|ARK72_HUMAN	AKR7A2	Aflatoxin B1 aldehyde reductase member 2 OS=Homo sapiens GN=AKR7A2 PE=1 SV=3	2	2	1	1	2	3	2	3	44000	9300	110000	180000	2	4.73118
sp|P07305|H10_HUMAN	H1F0	Histone H1.0 OS=Homo sapiens GN=H1F0 PE=1 SV=3	3	4	2	2	2	2	1	1	130000	28000	15000	8600	2	4.64286
sp|P46776|RL27A_HUMAN	RPL27A	60S ribosomal protein L27a OS=Homo sapiens GN=RPL27A PE=1 SV=2	1	3	1	1	2	6	3	9	260000	56000	1700000	2600000	3	4.64286
sp|P28066|PSA5_HUMAN	PSMA5	Proteasome subunit alpha type-5 OS=Homo sapiens GN=PSMA5 PE=1 SV=3	3	4	1	1	4	5	4	4	190000	42000	470000	350000	4	4.52381
sp|Q13356|PPIL2_HUMAN	PPIL2	Peptidyl-prolyl cis-trans isomerase-like 2 OS=Homo sapiens GN=PPIL2 PE=1 SV=1	2	2	1	1	3	3	1	1	33000	7300	66000	14000	2	4.52055
sp|Q9BRT9|SLD5_HUMAN	GINS4	DNA replication complex GINS protein SLD5 OS=Homo sapiens GN=GINS4 PE=1 SV=1	2	3	1	2	2	2	2	2	45000	10000	31000	25000	1.5	4.5
sp|Q16352|AINX_HUMAN	INA	Alpha-internexin OS=Homo sapiens GN=INA PE=1 SV=2	1	1	1	1	1	2	1	3	81000	18000	390000	400000	1	4.5
sp|O60664|PLIN3_HUMAN	PLIN3	Perilipin-3 OS=Homo sapiens GN=PLIN3 PE=1 SV=3	6	12	5	5	8	19	5	11	340000	76000	740000	360000	2.4	4.47368
sp|P06493|CDK1_HUMAN	CDK1	Cyclin-dependent kinase 1 OS=Homo sapiens GN=CDK1 PE=1 SV=3	3	8	3	4	4	8	4	6	320000	72000	540000	560000	2	4.44444
sp|Q9Y617|SERC_HUMAN	PSAT1	Phosphoserine aminotransferase OS=Homo sapiens GN=PSAT1 PE=1 SV=2	4	4	2	3	5	6	4	4	110000	25000	290000	280000	1.33333	4.4
sp|Q9BY77|PDIP3_HUMAN	POLDIP3	Polymerase delta-interacting protein 3 OS=Homo sapiens GN=POLDIP3 PE=1 SV=2	3	3	1	1	8	12	7	8	57000	13000	560000	450000	3	4.38462
sp|P62917|RL8_HUMAN	RPL8	60S ribosomal protein L8 OS=Homo sapiens GN=RPL8 PE=1 SV=2	1	3	1	1	4	7	5	9	92000	21000	470000	710000	3	4.38095
sp|P43487|RANG_HUMAN	RANBP1	Ran-specific GTPase-activating protein OS=Homo sapiens GN=RANBP1 PE=1 SV=1	3	4	1	3	3	11	3	5	210000	48000	630000	470000	1.33333	4.375
sp|Q9Y6I4|UBP3_HUMAN	USP3	Ubiquitin carboxyl-terminal hydrolase 3 OS=Homo sapiens GN=USP3 PE=1 SV=2	1	1	1	1	0	0	0	0	24000	5500	1	1	1	4.36364
sp|Q7L9L4|MOB1B_HUMAN	MOB1B	MOB kinase activator 1B OS=Homo sapiens GN=MOB1B PE=1 SV=3	1	3	1	1	1	2	2	3	69000	16000	67000	110000	3	4.3125
sp|Q15819|UB2V2_HUMAN	UBE2V2	Ubiquitin-conjugating enzyme E2 variant 2 OS=Homo sapiens GN=UBE2V2 PE=1 SV=4	3	4	1	1	3	5	3	3	120000	28000	210000	110000	4	4.28571
sp|P35249|RFC4_HUMAN	RFC4	Replication factor C subunit 4 OS=Homo sapiens GN=RFC4 PE=1 SV=2	5	8	2	4	9	10	9	9	200000	47000	390000	430000	2	4.25532
sp|Q8TAA3|PSA7L_HUMAN	PSMA8	Proteasome subunit alpha type-7-like OS=Homo sapiens GN=PSMA8 PE=2 SV=3	2	2	1	1	2	4	2	4	89000	21000	360000	430000	2	4.2381
sp|P23919|KTHY_HUMAN	DTYMK	Thymidylate kinase OS=Homo sapiens GN=DTYMK PE=1 SV=4	2	2	1	1	2	2	1	1	46000	11000	69000	35000	2	4.18182
sp|P12236|ADT3_HUMAN	SLC25A6	ADP/ATP translocase 3 OS=Homo sapiens GN=SLC25A6 PE=1 SV=4	2	3	2	3	2	4	3	4	200000	48000	130000	290000	1	4.16667
sp|P54578|UBP14_HUMAN	USP14	Ubiquitin carboxyl-terminal hydrolase 14 OS=Homo sapiens GN=USP14 PE=1 SV=3	4	9	3	3	6	14	7	15	270000	65000	1200000	910000	3	4.15385
sp|P30566|PUR8_HUMAN	ADSL	Adenylosuccinate lyase OS=Homo sapiens GN=ADSL PE=1 SV=2	4	4	2	2	5	6	4	4	120000	29000	380000	360000	2	4.13793
sp|O14745|NHRF1_HUMAN	SLC9A3R1	Na(+)/H(+) exchange regulatory cofactor NHE-RF1 OS=Homo sapiens GN=SLC9A3R1 PE=1 SV=4	3	4	2	3	4	9	3	4	120000	29000	340000	230000	1.33333	4.13793
sp|Q6NVV1|R13P3_HUMAN	RPL13AP3	Putative 60S ribosomal protein L13a protein RPL13AP3 OS=Homo sapiens GN=RPL13AP3 PE=5 SV=1	1	1	1	1	3	6	3	6	49000	12000	520000	710000	1	4.08333
sp|P43490|NAMPT_HUMAN	NAMPT	Nicotinamide phosphoribosyltransferase OS=Homo sapiens GN=NAMPT PE=1 SV=1	5	5	2	4	4	4	6	6	110000	27000	150000	210000	1.25	4.07407
sp|Q09028|RBBP4_HUMAN	RBBP4	Histone-binding protein RBBP4 OS=Homo sapiens GN=RBBP4 PE=1 SV=3	5	8	5	7	7	8	6	7	650000	160000	540000	580000	1.14286	4.0625
sp|Q9UNZ2|NSF1C_HUMAN	NSFL1C	NSFL1 cofactor p47 OS=Homo sapiens GN=NSFL1C PE=1 SV=2	6	6	4	4	7	7	6	6	150000	37000	260000	200000	1.5	4.05405
sp|P05455|LA_HUMAN	SSB	Lupus La protein OS=Homo sapiens GN=SSB PE=1 SV=2	3	6	3	3	0	0	0	0	520000	130000	1	1	2	4
sp|Q15024|EXOS7_HUMAN	EXOSC7	Exosome complex component RRP42 OS=Homo sapiens GN=EXOSC7 PE=1 SV=3	1	1	1	1	0	0	0	0	31000	7800	1	1	1	3.97436
sp|P34896|GLYC_HUMAN	SHMT1	Serine hydroxymethyltransferase, cytosolic OS=Homo sapiens GN=SHMT1 PE=1 SV=1	1	3	2	2	4	4	2	5	30000	7600	130000	220000	1.5	3.94737
sp|O75937|DNJC8_HUMAN	DNAJC8	DnaJ homolog subfamily C member 8 OS=Homo sapiens GN=DNAJC8 PE=1 SV=2	2	3	3	4	4	4	3	3	200000	51000	180000	290000	0.75	3.92157
sp|P82650|RT22_HUMAN	MRPS22	28S ribosomal protein S22, mitochondrial OS=Homo sapiens GN=MRPS22 PE=1 SV=1	3	3	2	4	2	2	2	2	160000	41000	66000	50000	0.75	3.90244
sp|O43707|ACTN4_HUMAN	ACTN4	Alpha-actinin-4 OS=Homo sapiens GN=ACTN4 PE=1 SV=2	3	4	2	2	8	19	12	28	39000	10000	350000	830000	2	3.9
sp|P49720|PSB3_HUMAN	PSMB3	Proteasome subunit beta type-3 OS=Homo sapiens GN=PSMB3 PE=1 SV=2	1	3	1	2	1	1	2	3	74000	19000	47000	69000	1.5	3.89474
sp|Q9HB07|MYG1_HUMAN	C12orf10	UPF0160 protein MYG1, mitochondrial OS=Homo sapiens GN=C12orf10 PE=1 SV=2	3	5	3	3	4	8	3	5	120000	31000	290000	200000	1.66667	3.87097
sp|Q96C86|DCPS_HUMAN	DCPS	m7GpppX diphosphatase OS=Homo sapiens GN=DCPS PE=1 SV=2	2	2	1	1	3	3	2	2	58000	15000	69000	32000	2	3.86667
sp|P62195|PRS8_HUMAN	PSMC5	26S protease regulatory subunit 8 OS=Homo sapiens GN=PSMC5 PE=1 SV=1	5	10	4	4	7	21	8	25	130000	34000	920000	910000	2.5	3.82353
sp|Q00403|TF2B_HUMAN	GTF2B	Transcription initiation factor IIB OS=Homo sapiens GN=GTF2B PE=1 SV=1	2	2	1	1	2	3	4	4	24000	6300	62000	57000	2	3.80952
sp|Q99661|KIF2C_HUMAN	KIF2C	Kinesin-like protein KIF2C OS=Homo sapiens GN=KIF2C PE=1 SV=2	5	8	2	2	3	4	3	3	99000	26000	110000	39000	4	3.80769
sp|Q14331|FRG1_HUMAN	FRG1	Protein FRG1 OS=Homo sapiens GN=FRG1 PE=1 SV=1	2	5	3	3	2	3	2	2	110000	29000	42000	52000	1.66667	3.7931
sp|Q13595|TRA2A_HUMAN	TRA2A	Transformer-2 protein homolog alpha OS=Homo sapiens GN=TRA2A PE=1 SV=1	1	1	1	1	0	0	1	1	33000	8700	1	53000	1	3.7931
tr|A0A0M3HER2|A0A0M3HER2_HUMAN	CENPV	Centromere protein V OS=Homo sapiens GN=CENPV PE=1 SV=1	1	3	1	1	0	0	1	1	140000	37000	1	19000	3	3.78378
sp|O75306|NDUS2_HUMAN	NDUFS2	NADH dehydrogenase [ubiquinone] iron-sulfur protein 2, mitochondrial OS=Homo sapiens GN=NDUFS2 PE=1 SV=2	2	2	2	2	2	2	3	3	120000	32000	68000	68000	1	3.75
sp|Q92917|GPKOW_HUMAN	GPKOW	G patch domain and KOW motifs-containing protein OS=Homo sapiens GN=GPKOW PE=1 SV=2	3	3	2	2	2	2	1	1	56000	15000	44000	15000	1.5	3.73333
sp|Q9BXS6|NUSAP_HUMAN	NUSAP1	Nucleolar and spindle-associated protein 1 OS=Homo sapiens GN=NUSAP1 PE=1 SV=1	6	12	6	8	4	6	0	0	410000	110000	120000	1	1.5	3.72727
sp|Q96GD0|PLPP_HUMAN	PDXP	Pyridoxal phosphate phosphatase OS=Homo sapiens GN=PDXP PE=1 SV=2	2	2	1	1	3	3	2	3	48000	13000	93000	120000	2	3.69231
sp|Q9UKX7|NUP50_HUMAN	NUP50	Nuclear pore complex protein Nup50 OS=Homo sapiens GN=NUP50 PE=1 SV=2	3	3	2	2	4	5	4	4	70000	19000	130000	130000	1.5	3.68421
sp|O00231|PSD11_HUMAN	PSMD11	26S proteasome non-ATPase regulatory subunit 11 OS=Homo sapiens GN=PSMD11 PE=1 SV=3	4	4	3	3	8	20	12	17	99000	27000	600000	1100000	1.33333	3.66667
sp|P09417|DHPR_HUMAN	QDPR	Dihydropteridine reductase OS=Homo sapiens GN=QDPR PE=1 SV=2	2	2	1	1	3	4	1	1	40000	11000	47000	2900	2	3.63636
sp|Q9NZL9|MAT2B_HUMAN	MAT2B	Methionine adenosyltransferase 2 subunit beta OS=Homo sapiens GN=MAT2B PE=1 SV=1	3	7	2	4	9	10	4	4	220000	61000	300000	240000	1.75	3.60656
sp|P25788|PSA3_HUMAN	PSMA3	Proteasome subunit alpha type-3 OS=Homo sapiens GN=PSMA3 PE=1 SV=2	1	1	1	1	3	3	3	4	43000	12000	200000	380000	1	3.58333
sp|P00492|HPRT_HUMAN	HPRT1	Hypoxanthine-guanine phosphoribosyltransferase OS=Homo sapiens GN=HPRT1 PE=1 SV=2	2	3	1	1	5	5	4	4	57000	16000	200000	150000	3	3.5625
sp|P26373|RL13_HUMAN	RPL13	60S ribosomal protein L13 OS=Homo sapiens GN=RPL13 PE=1 SV=4	3	5	2	3	9	19	7	15	260000	73000	1700000	1900000	1.66667	3.56164
sp|P28072|PSB6_HUMAN	PSMB6	Proteasome subunit beta type-6 OS=Homo sapiens GN=PSMB6 PE=1 SV=4	3	6	2	4	3	5	2	4	190000	54000	580000	490000	1.5	3.51852
sp|Q9GZS3|WDR61_HUMAN	WDR61	WD repeat-containing protein 61 OS=Homo sapiens GN=WDR61 PE=1 SV=1	1	1	1	1	1	1	1	1	27000	7700	30000	29000	1	3.50649
sp|P82970|HMGN5_HUMAN	HMGN5	High mobility group nucleosome-binding domain-containing protein 5 OS=Homo sapiens GN=HMGN5 PE=1 SV=1	5	6	4	7	3	3	3	4	630000	180000	170000	210000	0.857143	3.5
sp|Q9BY42|RTF2_HUMAN	RTFDC1	Protein RTF2 homolog OS=Homo sapiens GN=RTFDC1 PE=1 SV=3	2	3	1	2	2	2	2	2	49000	14000	30000	92000	1.5	3.5
sp|P30101|PDIA3_HUMAN	PDIA3	Protein disulfide-isomerase A3 OS=Homo sapiens GN=PDIA3 PE=1 SV=4	7	17	5	5	13	28	15	24	730000	210000	2200000	1500000	3.4	3.47619
sp|P08047|SP1_HUMAN	SP1	Transcription factor Sp1 OS=Homo sapiens GN=SP1 PE=1 SV=3	1	3	1	1	1	1	1	1	38000	11000	26000	15000	3	3.45455
sp|Q9NQ29|LUC7L_HUMAN	LUC7L	Putative RNA-binding protein Luc7-like 1 OS=Homo sapiens GN=LUC7L PE=1 SV=1	2	4	1	2	3	7	3	6	62000	18000	190000	170000	2	3.44444
sp|Q9UNQ2|DIM1_HUMAN	DIMT1	Probable dimethyladenosine transferase OS=Homo sapiens GN=DIMT1 PE=1 SV=1	2	2	1	1	0	0	5	5	34000	10000	1	79000	2	3.4
sp|Q13765|NACA_HUMAN	NACA	Nascent polypeptide-associated complex subunit alpha OS=Homo sapiens GN=NACA PE=1 SV=1	2	4	2	2	5	13	4	10	180000	53000	980000	1200000	2	3.39623
sp|Q9BY32|ITPA_HUMAN	ITPA	Inosine triphosphate pyrophosphatase OS=Homo sapiens GN=ITPA PE=1 SV=2	1	2	1	1	2	2	1	1	37000	11000	26000	17000	2	3.36364
sp|P60228|EIF3E_HUMAN	EIF3E	Eukaryotic translation initiation factor 3 subunit E OS=Homo sapiens GN=EIF3E PE=1 SV=1	3	3	3	3	10	12	9	11	100000	30000	1000000	740000	1	3.33333
sp|P62266|RS23_HUMAN	RPS23	40S ribosomal protein S23 OS=Homo sapiens GN=RPS23 PE=1 SV=3	1	1	1	1	3	4	3	6	20000	6000	190000	620000	1	3.33333
sp|Q8N806|UBR7_HUMAN	UBR7	Putative E3 ubiquitin-protein ligase UBR7 OS=Homo sapiens GN=UBR7 PE=1 SV=2	4	10	4	4	5	5	5	6	330000	99000	200000	210000	2.5	3.33333
sp|Q96GM8|TOE1_HUMAN	TOE1	Target of EGR1 protein 1 OS=Homo sapiens GN=TOE1 PE=1 SV=1	2	2	1	1	1	1	2	2	76000	23000	25000	68000	2	3.30435
sp|Q13952|NFYC_HUMAN	NFYC	Nuclear transcription factor Y subunit gamma OS=Homo sapiens GN=NFYC PE=1 SV=3	2	2	1	1	2	2	0	0	24000	7300	31000	1	2	3.28767
sp|Q9BWT1|CDCA7_HUMAN	CDCA7	Cell division cycle-associated protein 7 OS=Homo sapiens GN=CDCA7 PE=1 SV=1	2	2	1	1	0	0	0	0	16000	4900	1	1	2	3.26531
sp|P52565|GDIR1_HUMAN	ARHGDIA	Rho GDP-dissociation inhibitor 1 OS=Homo sapiens GN=ARHGDIA PE=1 SV=3	2	5	1	4	4	10	4	11	390000	120000	820000	830000	1.25	3.25
sp|P51608|MECP2_HUMAN	MECP2	Methyl-CpG-binding protein 2 OS=Homo sapiens GN=MECP2 PE=1 SV=1	5	14	5	7	2	2	3	3	390000	120000	56000	25000	2	3.25
sp|P63261|ACTG_HUMAN	ACTG1	Actin, cytoplasmic 2 OS=Homo sapiens GN=ACTG1 PE=1 SV=1	4	33	4	20	6	139	6	116	11000000	3400000	380000000	190000000	1.65	3.23529
sp|Q2VIR3|IF2GL_HUMAN	EIF2S3L	Putative eukaryotic translation initiation factor 2 subunit 3-like protein OS=Homo sapiens GN=EIF2S3L PE=5 SV=2	2	2	2	2	5	7	4	4	100000	31000	410000	450000	1	3.22581
sp|Q8TBC4|UBA3_HUMAN	UBA3	NEDD8-activating enzyme E1 catalytic subunit OS=Homo sapiens GN=UBA3 PE=1 SV=2	1	1	1	1	1	1	1	1	45000	14000	55000	42000	1	3.21429
sp|P68104|EF1A1_HUMAN	EEF1A1	Elongation factor 1-alpha 1 OS=Homo sapiens GN=EEF1A1 PE=1 SV=1	10	52	10	48	15	237	18	324	14000000	4400000	750000000	780000000	1.08333	3.18182
sp|Q8IXQ4|GPAM1_HUMAN	GPALPP1	GPALPP motifs-containing protein 1 OS=Homo sapiens GN=GPALPP1 PE=1 SV=1	2	2	1	1	2	2	2	2	25000	7900	20000	26000	2	3.16456
sp|P49189|AL9A1_HUMAN	ALDH9A1	4-trimethylaminobutyraldehyde dehydrogenase OS=Homo sapiens GN=ALDH9A1 PE=1 SV=3	2	4	2	2	3	3	2	2	100000	32000	120000	110000	2	3.125
sp|Q92688|AN32B_HUMAN	ANP32B	Acidic leucine-rich nuclear phosphoprotein 32 family member B OS=Homo sapiens GN=ANP32B PE=1 SV=1	1	4	1	2	1	1	1	2	96000	31000	39000	51000	2	3.09677
sp|P16220|CREB1_HUMAN	CREB1	Cyclic AMP-responsive element-binding protein 1 OS=Homo sapiens GN=CREB1 PE=1 SV=2	2	2	1	1	2	2	2	3	74000	24000	94000	110000	2	3.08333
sp|P18124|RL7_HUMAN	RPL7	60S ribosomal protein L7 OS=Homo sapiens GN=RPL7 PE=1 SV=1	2	3	1	2	7	13	8	13	160000	52000	1400000	1300000	1.5	3.07692
sp|Q9BRL6|SRSF8_HUMAN	SRSF8	Serine/arginine-rich splicing factor 8 OS=Homo sapiens GN=SRSF8 PE=1 SV=1	1	4	1	3	3	7	2	6	430000	140000	1300000	1100000	1.33333	3.07143
sp|Q86U42|PABP2_HUMAN	PABPN1	Polyadenylate-binding protein 2 OS=Homo sapiens GN=PABPN1 PE=1 SV=3	2	4	1	1	2	4	2	6	92000	30000	150000	200000	4	3.06667
sp|Q92979|NEP1_HUMAN	EMG1	Ribosomal RNA small subunit methyltransferase NEP1 OS=Homo sapiens GN=EMG1 PE=1 SV=4	2	2	2	2	2	3	3	3	58000	19000	48000	70000	1	3.05263
sp|P23284|PPIB_HUMAN	PPIB	Peptidyl-prolyl cis-trans isomerase B OS=Homo sapiens GN=PPIB PE=1 SV=2	1	2	2	2	2	5	2	7	140000	46000	430000	640000	1	3.04348
sp|O43172|PRP4_HUMAN	PRPF4	U4/U6 small nuclear ribonucleoprotein Prp4 OS=Homo sapiens GN=PRPF4 PE=1 SV=2	1	1	1	1	3	4	2	3	14000	4600	340000	94000	1	3.04348
sp|Q6P587|FAHD1_HUMAN	FAHD1	Acylpyruvase FAHD1, mitochondrial OS=Homo sapiens GN=FAHD1 PE=1 SV=2	1	1	1	1	0	0	0	0	13000	4300	1	1	1	3.02326
sp|Q9HC52|CBX8_HUMAN	CBX8	Chromobox protein homolog 8 OS=Homo sapiens GN=CBX8 PE=1 SV=3	3	3	1	1	0	0	0	0	51000	17000	1	1	3	3
sp|Q14919|NC2A_HUMAN	DRAP1	Dr1-associated corepressor OS=Homo sapiens GN=DRAP1 PE=1 SV=3	1	1	1	1	0	0	2	2	24000	8000	1	45000	1	3
sp|Q9NQR4|NIT2_HUMAN	NIT2	Omega-amidase NIT2 OS=Homo sapiens GN=NIT2 PE=1 SV=1	1	1	1	1	1	1	1	1	33000	11000	40000	37000	1	3
sp|Q01813|PFKAP_HUMAN	PFKP	ATP-dependent 6-phosphofructokinase, platelet type OS=Homo sapiens GN=PFKP PE=1 SV=2	2	4	1	1	12	19	5	11	57000	19000	790000	370000	4	3
sp|O43709|BUD23_HUMAN	WBSCR22 (BUD23)	Probable 18S rRNA (guanine-N(7))-methyltransferase OS=Homo sapiens GN=BUD23 PE=1 SV=2	1	1	1	1	1	1	1	1	21000	7000	10000	7700	1	3
sp|P52292|IMA1_HUMAN	KPNA2	Importin subunit alpha-1 OS=Homo sapiens GN=KPNA2 PE=1 SV=1	7	10	4	4	6	9	6	7	160000	54000	380000	180000	2.5	2.96296
sp|Q7Z4V5|HDGR2_HUMAN	HDGFL2	Hepatoma-derived growth factor-related protein 2 OS=Homo sapiens GN=HDGFL2 PE=1 SV=1	3	9	3	4	1	1	2	2	210000	71000	45000	50000	2.25	2.95775
sp|O14818|PSA7_HUMAN	PSMA7	Proteasome subunit alpha type-7 OS=Homo sapiens GN=PSMA7 PE=1 SV=1	2	4	1	2	3	6	3	6	99000	34000	330000	400000	2	2.91176
sp|Q12905|ILF2_HUMAN	ILF2	Interleukin enhancer-binding factor 2 OS=Homo sapiens GN=ILF2 PE=1 SV=2	7	21	5	10	9	32	11	33	510000	180000	3300000	2700000	2.1	2.83333
sp|O00264|PGRC1_HUMAN	PGRMC1	Membrane-associated progesterone receptor component 1 OS=Homo sapiens GN=PGRMC1 PE=1 SV=3	2	2	1	1	3	3	2	2	31000	11000	41000	33000	2	2.81818
sp|P31943|HNRH1_HUMAN	HNRNPH1	Heterogeneous nuclear ribonucleoprotein H OS=Homo sapiens GN=HNRNPH1 PE=1 SV=4	2	2	1	1	4	8	4	11	100000	36000	760000	1200000	2	2.77778
sp|Q9UHR5|S30BP_HUMAN	SAP30BP	SAP30-binding protein OS=Homo sapiens GN=SAP30BP PE=1 SV=1	2	2	1	1	2	2	2	2	24000	8700	49000	48000	2	2.75862
sp|P12268|IMDH2_HUMAN	IMPDH2	Inosine-5'-monophosphate dehydrogenase 2 OS=Homo sapiens GN=IMPDH2 PE=1 SV=2	4	8	3	4	6	16	10	20	210000	77000	1300000	1500000	2	2.72727
sp|O15173|PGRC2_HUMAN	PGRMC2	Membrane-associated progesterone receptor component 2 OS=Homo sapiens GN=PGRMC2 PE=1 SV=1	2	2	1	1	2	4	4	6	84000	31000	120000	160000	2	2.70968
sp|Q9NTZ6|RBM12_HUMAN	RBM12	RNA-binding protein 12 OS=Homo sapiens GN=RBM12 PE=1 SV=1	2	2	1	1	5	8	8	12	27000	10000	230000	300000	2	2.7
sp|Q16650|TBR1_HUMAN	TBR1	T-box brain protein 1 OS=Homo sapiens GN=TBR1 PE=1 SV=1	1	4	1	2	1	7	1	5	32000	12000	280000	290000	2	2.66667
sp|Q16555|DPYL2_HUMAN	DPYSL2	Dihydropyrimidinase-related protein 2 OS=Homo sapiens GN=DPYSL2 PE=1 SV=1	3	4	2	2	6	11	5	9	97000	37000	570000	300000	2	2.62162
sp|Q14691|PSF1_HUMAN	GINS1	DNA replication complex GINS protein PSF1 OS=Homo sapiens GN=GINS1 PE=1 SV=1	2	2	1	1	2	2	2	2	26000	10000	30000	42000	2	2.6
sp|O43290|SNUT1_HUMAN	SART1	U4/U6.U5 tri-snRNP-associated protein 1 OS=Homo sapiens GN=SART1 PE=1 SV=1	4	7	2	3	10	13	10	18	67000	26000	290000	300000	2.33333	2.57692
sp|P56537|IF6_HUMAN	EIF6	Eukaryotic translation initiation factor 6 OS=Homo sapiens GN=EIF6 PE=1 SV=1	3	7	2	2	4	7	3	6	200000	78000	260000	390000	3.5	2.5641
sp|Q66PJ3|AR6P4_HUMAN	ARL6IP4	ADP-ribosylation factor-like protein 6-interacting protein 4 OS=Homo sapiens GN=ARL6IP4 PE=1 SV=2	1	3	1	1	1	1	2	2	48000	19000	25000	48000	3	2.52632
sp|Q9HDC9|APMAP_HUMAN	APMAP	Adipocyte plasma membrane-associated protein OS=Homo sapiens GN=APMAP PE=1 SV=2	2	2	1	1	2	2	2	2	75000	30000	110000	100000	2	2.5
sp|O75251|NDUS7_HUMAN	NDUFS7	NADH dehydrogenase [ubiquinone] iron-sulfur protein 7, mitochondrial OS=Homo sapiens GN=NDUFS7 PE=1 SV=3	1	2	1	1	1	2	1	2	24000	9600	22000	46000	2	2.5
sp|P35754|GLRX1_HUMAN	GLRX	Glutaredoxin-1 OS=Homo sapiens GN=GLRX PE=1 SV=2	2	2	1	1	2	2	2	2	87000	35000	88000	100000	2	2.48571
sp|Q9Y2L1|RRP44_HUMAN	DIS3	Exosome complex exonuclease RRP44 OS=Homo sapiens GN=DIS3 PE=1 SV=2	3	7	2	2	5	5	5	5	100000	41000	120000	120000	3.5	2.43902
sp|P63000|RAC1_HUMAN	RAC1	Ras-related C3 botulinum toxin substrate 1 OS=Homo sapiens GN=RAC1 PE=1 SV=1	1	2	1	1	1	2	2	3	80000	33000	110000	180000	2	2.42424
sp|Q92785|REQU_HUMAN	DPF2	Zinc finger protein ubi-d4 OS=Homo sapiens GN=DPF2 PE=1 SV=2	2	3	1	1	2	2	2	2	33000	14000	49000	63000	3	2.35714
sp|Q9H2U2|IPYR2_HUMAN	PPA2	Inorganic pyrophosphatase 2, mitochondrial OS=Homo sapiens GN=PPA2 PE=1 SV=2	1	2	1	1	2	3	2	2	40000	17000	45000	85000	2	2.35294
sp|Q9NRG0|CHRC1_HUMAN	CHRAC1	Chromatin accessibility complex protein 1 OS=Homo sapiens GN=CHRAC1 PE=1 SV=1	2	2	1	1	1	1	1	1	84000	36000	39000	36000	2	2.33333
sp|P58546|MTPN_HUMAN	MTPN	Myotrophin OS=Homo sapiens GN=MTPN PE=1 SV=2	1	8	1	3	1	8	1	7	790000	340000	870000	780000	2.66667	2.32353
sp|Q96PU4|UHRF2_HUMAN	UHRF2	E3 ubiquitin-protein ligase UHRF2 OS=Homo sapiens GN=UHRF2 PE=1 SV=1	1	2	1	1	0	0	1	1	18000	7800	1	12000	2	2.30769
sp|P62834|RAP1A_HUMAN	RAP1A	Ras-related protein Rap-1A OS=Homo sapiens GN=RAP1A PE=1 SV=1	2	2	1	1	2	3	2	2	48000	21000	170000	180000	2	2.28571
sp|Q969G3|SMCE1_HUMAN	SMARCE1	SWI/SNF-related matrix-associated actin-dependent regulator of chromatin subfamily E member 1 OS=Homo sapiens GN=SMARCE1 PE=1 SV=2	3	5	1	2	1	2	3	4	180000	79000	190000	180000	2.5	2.27848
sp|Q9Y285|SYFA_HUMAN	FARSA	Phenylalanine--tRNA ligase alpha subunit OS=Homo sapiens GN=FARSA PE=1 SV=3	2	2	1	1	3	5	3	4	27000	12000	260000	140000	2	2.25
sp|Q9BQ61|CS043_HUMAN	C19orf43	Uncharacterized protein C19orf43 OS=Homo sapiens GN=C19orf43 PE=1 SV=1	1	2	1	1	1	1	4	4	47000	21000	28000	90000	2	2.2381
sp|Q8TAE8|G45IP_HUMAN	GADD45GIP1	Growth arrest and DNA damage-inducible proteins-interacting protein 1 OS=Homo sapiens GN=GADD45GIP1 PE=1 SV=1	2	2	1	1	1	1	1	1	58000	26000	35000	39000	2	2.23077
sp|Q9Y314|NOSIP_HUMAN	NOSIP	Nitric oxide synthase-interacting protein OS=Homo sapiens GN=NOSIP PE=1 SV=1	2	2	1	1	1	1	1	1	22000	9900	20000	18000	2	2.22222
sp|Q9BUQ8|DDX23_HUMAN	DDX23	Probable ATP-dependent RNA helicase DDX23 OS=Homo sapiens GN=DDX23 PE=1 SV=3	2	4	2	2	7	9	12	18	42000	19000	160000	420000	2	2.21053
sp|Q4G0N4|NAKD2_HUMAN	NADK2	NAD kinase 2, mitochondrial OS=Homo sapiens GN=NADK2 PE=1 SV=2	1	2	1	1	1	1	0	0	42000	19000	20000	1	2	2.21053
sp|O75489|NDUS3_HUMAN	NDUFS3	NADH dehydrogenase [ubiquinone] iron-sulfur protein 3, mitochondrial OS=Homo sapiens GN=NDUFS3 PE=1 SV=1	4	6	3	3	3	3	4	4	86000	40000	110000	89000	2	2.15
sp|P46777|RL5_HUMAN	RPL5	60S ribosomal protein L5 OS=Homo sapiens GN=RPL5 PE=1 SV=3	2	3	1	1	10	11	6	11	32000	15000	410000	500000	3	2.13333
sp|P36871|PGM1_HUMAN	PGM1	Phosphoglucomutase-1 OS=Homo sapiens GN=PGM1 PE=1 SV=3	4	4	2	2	5	5	4	4	85000	40000	180000	68000	2	2.125
sp|O43592|XPOT_HUMAN	XPOT	Exportin-T OS=Homo sapiens GN=XPOT PE=1 SV=2	1	3	1	1	4	7	6	9	27000	13000	110000	180000	3	2.07692
sp|Q96EP5|DAZP1_HUMAN	DAZAP1	DAZ-associated protein 1 OS=Homo sapiens GN=DAZAP1 PE=1 SV=1	1	2	1	1	1	2	2	3	48000	24000	190000	180000	2	2
sp|Q9BW61|DDA1_HUMAN	DDA1	DET1- and DDB1-associated protein 1 OS=Homo sapiens GN=DDA1 PE=1 SV=1	1	2	1	1	1	1	1	1	66000	33000	31000	35000	2	2
sp|Q16610|ECM1_HUMAN	ECM1	Extracellular matrix protein 1 OS=Homo sapiens GN=ECM1 PE=1 SV=2	1	2	1	1	1	1	1	3	22000	11000	8500	26000	2	2
sp|P31946|1433B_HUMAN	YWHAB	14-3-3 protein beta/alpha OS=Homo sapiens GN=YWHAB PE=1 SV=3	3	14	2	6	5	9	5	10	260000	130000	550000	680000	2.33333	2
sp|Q01518|CAP1_HUMAN	CAP1	Adenylyl cyclase-associated protein 1 OS=Homo sapiens GN=CAP1 PE=1 SV=5	3	4	2	2	5	14	8	15	63000	32000	510000	590000	2	1.96875
sp|O60869|EDF1_HUMAN	EDF1	Endothelial differentiation-related factor 1 OS=Homo sapiens GN=EDF1 PE=1 SV=1	2	2	1	1	3	3	0	0	67000	35000	55000	1	2	1.91429
sp|Q99873|ANM1_HUMAN	PRMT1	Protein arginine N-methyltransferase 1 OS=Homo sapiens GN=PRMT1 PE=1 SV=2	1	3	1	1	6	11	7	11	82000	44000	560000	550000	3	1.86364
sp|O00257|CBX4_HUMAN	CBX4	E3 SUMO-protein ligase CBX4 OS=Homo sapiens GN=CBX4 PE=1 SV=3	1	2	1	1	0	0	0	0	14000	7600	1	1	2	1.84211
sp|Q9GZR7|DDX24_HUMAN	DDX24	ATP-dependent RNA helicase DDX24 OS=Homo sapiens GN=DDX24 PE=1 SV=1	4	9	3	4	6	6	4	4	81000	44000	110000	98000	2.25	1.84091
sp|P18858|DNLI1_HUMAN	LIG1	DNA ligase 1 OS=Homo sapiens GN=LIG1 PE=1 SV=1	4	4	1	2	5	5	4	5	36000	20000	87000	48000	2	1.8
sp|P52597|HNRPF_HUMAN	HNRNPF	Heterogeneous nuclear ribonucleoprotein F OS=Homo sapiens GN=HNRNPF PE=1 SV=3	6	11	3	5	7	24	8	36	390000	220000	2400000	3300000	2.2	1.77273
sp|P55735|SEC13_HUMAN	SEC13	Protein SEC13 homolog OS=Homo sapiens GN=SEC13 PE=1 SV=3	1	2	1	1	2	3	2	3	14000	7900	66000	120000	2	1.77215
sp|Q16630|CPSF6_HUMAN	CPSF6	Cleavage and polyadenylation specificity factor subunit 6 OS=Homo sapiens GN=CPSF6 PE=1 SV=2	3	10	2	5	5	12	4	11	210000	120000	760000	640000	2	1.75
sp|Q9NWU5|RM22_HUMAN	MRPL22	39S ribosomal protein L22, mitochondrial OS=Homo sapiens GN=MRPL22 PE=1 SV=1	2	2	1	1	3	3	3	6	23000	14000	37000	96000	2	1.64286
sp|Q9NY33|DPP3_HUMAN	DPP3	Dipeptidyl peptidase 3 OS=Homo sapiens GN=DPP3 PE=1 SV=2	2	3	1	1	3	4	1	1	34000	21000	87000	24000	3	1.61905
sp|Q93079|H2B1H_HUMAN	HIST1H2BH	Histone H2B type 1-H OS=Homo sapiens GN=HIST1H2BH PE=1 SV=3	2	133	2	54	2	102	2	110	490000000	310000000	230000000	1200000000	2.46296	1.58065
sp|Q9UI15|TAGL3_HUMAN	TAGLN3	Transgelin-3 OS=Homo sapiens GN=TAGLN3 PE=1 SV=2	2	8	1	3	1	7	2	9	280000	180000	500000	640000	2.66667	1.55556
sp|Q96JP5|ZFP91_HUMAN	ZFP91	E3 ubiquitin-protein ligase ZFP91 OS=Homo sapiens GN=ZFP91 PE=1 SV=1	2	2	1	1	0	0	0	0	18000	12000	1	1	2	1.5
sp|P52434|RPAB3_HUMAN	POLR2H	DNA-directed RNA polymerases I, II, and III subunit RPABC3 OS=Homo sapiens GN=POLR2H PE=1 SV=4	2	2	1	1	1	1	2	2	49000	33000	30000	100000	2	1.48485
sp|P09104|ENOG_HUMAN	ENO2	Gamma-enolase OS=Homo sapiens GN=ENO2 PE=1 SV=3	6	9	3	4	5	6	4	6	220000	150000	380000	330000	2.25	1.46667
sp|Q9Y2G8|DJC16_HUMAN	DNAJC16	DnaJ homolog subfamily C member 16 OS=Homo sapiens GN=DNAJC16 PE=2 SV=3	1	4	1	2	0	0	0	0	60000	41000	1	1	2	1.46341
sp|Q7Z2T5|TRM1L_HUMAN	TRMT1L	TRMT1-like protein OS=Homo sapiens GN=TRMT1L PE=1 SV=2	1	2	1	1	1	2	1	2	12000	8200	27000	24000	2	1.46341
sp|O43670|ZN207_HUMAN	ZNF207	BUB3-interacting and GLEBS motif-containing protein ZNF207 OS=Homo sapiens GN=ZNF207 PE=1 SV=1	1	2	1	1	1	3	1	3	76000	53000	190000	120000	2	1.43396
sp|Q9NPJ3|ACO13_HUMAN	ACOT13	Acyl-coenzyme A thioesterase 13 OS=Homo sapiens GN=ACOT13 PE=1 SV=1	2	4	2	2	3	4	3	3	260000	190000	250000	180000	2	1.36842
sp|P67812|SC11A_HUMAN	SEC11A	Signal peptidase complex catalytic subunit SEC11A OS=Homo sapiens GN=SEC11A PE=1 SV=1	2	2	1	1	1	1	1	1	36000	27000	16000	21000	2	1.33333
sp|P10599|THIO_HUMAN	TXN	Thioredoxin OS=Homo sapiens GN=TXN PE=1 SV=3	5	12	3	3	5	8	5	15	970000	730000	820000	1300000	4	1.32877
sp|Q14141|SEPT6_HUMAN	SEPT6 (43714)	Septin-6 OS=Homo sapiens GN=SEPT6 PE=1 SV=4	1	2	1	1	8	12	10	14	44000	35000	750000	820000	2	1.25714
sp|Q8NE71|ABCF1_HUMAN	ABCF1	ATP-binding cassette sub-family F member 1 OS=Homo sapiens GN=ABCF1 PE=1 SV=2	2	2	1	1	10	16	7	11	16000	13000	450000	260000	2	1.23077
sp|P99999|CYC_HUMAN	CYCS	Cytochrome c OS=Homo sapiens GN=CYCS PE=1 SV=2	2	4	2	2	4	5	4	8	74000	61000	260000	360000	2	1.21311
sp|O43924|PDE6D_HUMAN	PDE6D	Retinal rod rhodopsin-sensitive cGMP 3',5'-cyclic phosphodiesterase subunit delta OS=Homo sapiens GN=PDE6D PE=1 SV=1	2	2	1	1	2	2	2	2	35000	30000	38000	40000	2	1.16667
sp|P22234|PUR6_HUMAN	PAICS	Multifunctional protein ADE2 OS=Homo sapiens GN=PAICS PE=1 SV=3	3	4	2	2	9	16	12	20	73000	63000	1200000	1100000	2	1.15873
sp|Q9H3K6|BOLA2_HUMAN	BOLA2	BolA-like protein 2 OS=Homo sapiens GN=BOLA2 PE=1 SV=1	2	2	1	1	2	2	2	2	190000	170000	230000	300000	2	1.11765
sp|P61964|WDR5_HUMAN	WDR5	WD repeat-containing protein 5 OS=Homo sapiens GN=WDR5 PE=1 SV=1	1	4	1	2	1	3	1	2	31000	29000	62000	93000	2	1.06897
sp|Q12888|TP53B_HUMAN	TP53BP1	TP53-binding protein 1 OS=Homo sapiens GN=TP53BP1 PE=1 SV=2	1	2	1	1	5	6	4	4	15000	15000	82000	63000	2	1
sp|P13073|COX41_HUMAN	COX4I1	Cytochrome c oxidase subunit 4 isoform 1, mitochondrial OS=Homo sapiens GN=COX4I1 PE=1 SV=1	2	2	1	1	2	2	2	2	96000	100000	110000	120000	2	0.96
sp|P61326|MGN_HUMAN	MAGOH	Protein mago nashi homolog OS=Homo sapiens GN=MAGOH PE=1 SV=1	3	6	1	1	5	6	6	8	440000	480000	560000	1300000	6	0.916667
sp|Q9Y5K3|PCY1B_HUMAN	PCYT1B	Choline-phosphate cytidylyltransferase B OS=Homo sapiens GN=PCYT1B PE=1 SV=1	1	2	1	1	1	1	1	1	33000	36000	65000	71000	2	0.916667
sp|P62899|RL31_HUMAN	RPL31	60S ribosomal protein L31 OS=Homo sapiens GN=RPL31 PE=1 SV=1	2	2	1	1	2	4	4	9	110000	120000	940000	1700000	2	0.916667
sp|P52888|THOP1_HUMAN	THOP1	Thimet oligopeptidase OS=Homo sapiens GN=THOP1 PE=1 SV=2	2	2	1	1	2	2	1	1	15000	17000	23000	17000	2	0.882353
sp|Q9H2H8|PPIL3_HUMAN	PPIL3	Peptidyl-prolyl cis-trans isomerase-like 3 OS=Homo sapiens GN=PPIL3 PE=1 SV=1	2	2	1	1	0	0	2	2	64000	75000	1	160000	2	0.853333
sp|Q15102|PA1B3_HUMAN	PAFAH1B3	Platelet-activating factor acetylhydrolase IB subunit gamma OS=Homo sapiens GN=PAFAH1B3 PE=1 SV=1	2	4	2	2	3	4	3	5	120000	150000	310000	280000	2	0.8
sp|P63208|SKP1_HUMAN	SKP1	S-phase kinase-associated protein 1 OS=Homo sapiens GN=SKP1 PE=1 SV=2	2	4	1	2	3	4	3	4	92000	130000	140000	120000	2	0.707692
sp|P55769|NH2L1_HUMAN	SNU13	NHP2-like protein 1 OS=Homo sapiens GN=SNU13 PE=1 SV=3	1	2	1	1	1	1	1	2	140000	260000	150000	510000	2	0.538462
sp|P25786|PSA1_HUMAN	PSMA1	Proteasome subunit alpha type-1 OS=Homo sapiens GN=PSMA1 PE=1 SV=1	2	2	1	1	7	8	5	6	24000	140000	520000	270000	2	0.171429
