# Supplementary material for: POLE3 is a repressor of unintegrated HIV-1 DNA required for efficient virus integration and escape from innate immune sensing
Source: Sci Adv. 2023 Nov 3;9(44):eadh3642. doi: 10.1126/sciadv.adh3642 (PMC10624344; doi:10.1126/sciadv.adh3642)
Supplement: Supplementary file 2 — Tables S1 to S10 [file sciadv.adh3642_tables_s1_to_s10.zip › adh3642_Table_S3.xlsx]

## Sheet: Feuil1
Table S3. Pooled siRNA screen for cell viability.
		viability
	gene	av	StDev
1	SNU13	0.364838	0.082976
2	RPL13	0.689949	0.0200139
3	RPL4	0.691677	0.0409081
4	EIF4A3	0.693504	0.0490481
5	RPS13	0.697613	0.159315
6	RPL9	0.700851	0.0354346
7	DDX18	0.701776	0.0926194
8	RPS2	0.708501	0.182882
9	RPL37A	0.729822	0.0275717
10	RPS26	0.737336	0.122558
11	RPS4X	0.738328	0.143358
12	EIF3E	0.741601	0.0208674
13	RPL6	0.744386	0.139477
14	RPL7	0.747142	0.0160432
15	RPL7A	0.762238	0.156501
16	PSMD14	0.76475	0.0569246
17	RPL14	0.769117	0.0192184
18	PSMD11	0.774531	0.0627322
19	RPL31	0.785846	0.09714
20	RPL8	0.80047	0.124878
21	RPL5	0.806385	0.0389393
22	RPL3	0.810679	0.144034
23	PSMC5	0.816928	0.0324372
24	PBX1	0.820702	0.0467844
25	ETF1	0.821389	0.0270453
26	SP1	0.82854	0.0565795
27	PBK	0.835699	0.0285525
28	PSMB6	0.837953	0.0604885
29	SLC6A13	0.849256	0.0389038
30	AKR1B1	0.851915	0.068407
31	TROVE2	0.858497	0.174611
32	SART1	0.859173	0.151955
33	GINS4	0.86259	0.0522117
34	H1F0	0.863667	0.0309397
35	SPCS3	0.870575	0.040838
36	NOSIP	0.873563	0.0259306
37	ZNF207	0.882027	0.0631592
38	EIF2S3	0.884245	0.0561699
39	PSMB1	0.886218	0.0814291
40	TAF10	0.887365	0.047443
41	PPP2R2A	0.88809	0.0458207
42	TBL1XR1	0.889165	0.0484916
43	ATG16L1	0.890027	0.0477069
44	NME2	0.892772	0.0516014
45	LCK	0.894008	0.132114
46	NIPSNAP3A	0.894425	0.0477175
47	BOLA2	0.894602	0.0121408
48	CBX8	0.896158	0.0394195
49	TXN	0.898429	0.0414046
50	POLR2B	0.898905	0.0472619
51	UBE2T	0.899943	0.072127
52	COX5B	0.900032	0.0380143
53	SMARCE1	0.902633	0.0452137
54	UBE2S	0.906026	0.0979866
55	GPKOW	0.907137	0.0541403
56	NDUFA2	0.907611	0.0301079
57	PSMD2	0.908487	0.0670934
58	DDX6	0.909217	0.0827911
59	APOD	0.909628	0.0448542
60	INA	0.910163	0.0517471
61	EPHX2	0.912637	0.0380783
62	RPIA	0.913296	0.135448
63	RAP1A	0.916952	0.122375
64	APRT	0.91733	0.0431012
65	RRM2	0.918858	0.0813761
66	HMGB1	0.918915	0.0566358
67	USP3	0.919919	0.0611152
68	RBM12	0.920848	0.146537
69	C12orf57	0.921448	0.0292126
70	NUDCD3	0.924619	0.0217318
71	PAICS	0.92475	0.0257475
72	PABPN1	0.924989	0.0892221
73	WDR74	0.925216	0.0644581
74	POLDIP3	0.925315	0.177152
75	DNAJB1	0.925889	0.123911
76	NDUFV2	0.927472	0.0646449
77	UBA3	0.930177	0.0811291
78	PLIN3	0.930195	0.0487395
79	XPOT	0.930608	0.0408948
80	OGFR	0.93111	0.0552405
81	UQCRFS1	0.931526	0.0380035
82	NSFL1C	0.933786	0.0478686
83	NUDT1	0.934288	0.0396295
84	DIS3	0.935033	0.0670927
85	FNBP4	0.935278	0.0436814
86	ZRANB2	0.935565	0.0383852
87	CDCA8	0.936274	0.0434451
88	ZGPAT	0.936391	0.0455232
89	BCCIP	0.936707	0.037609
90	ZNF384	0.937006	0.129025
91	RANBP1	0.937703	0.057565
92	SF3A3	0.937782	0.0581989
93	MIER1	0.937948	0.0886081
94	GLRX	0.938317	0.049607
95	LUC7L	0.938816	0.155184
96	PSMA8	0.939431	0.0304285
97	FRG1	0.939782	0.0229772
98	KPNA2	0.940168	0.0513056
99	COX6C	0.940375	0.133555
100	PSMB3	0.941614	0.0678569
101	RNF2	0.941627	0.0559209
102	ACOT13	0.941911	0.0677577
103	RNMT	0.942314	0.148582
104	PSMA3	0.942495	0.0368305
105	NUSAP1	0.943398	0.0322326
106	NDUFB7	0.94416	0.0559715
107	SUGP1	0.944481	0.0532431
108	MAT2B	0.944989	0.0612079
109	MOB1B	0.946176	0.0840528
110	PHF5A	0.946321	0.209985
111	VPS4B	0.946518	0.0654234
112	DAD1	0.946977	0.0674286
113	C12orf43	0.947006	0.0323475
114	PDE6D	0.947089	0.0194917
115	PRPF4	0.947358	0.0804393
116	NSUN5	0.947388	0.0726912
117	AP1S1	0.948259	0.0425669
118	EXOSC2	0.949695	0.028557
119	NPEPPS	0.94978	0.0222171
120	RPL27A	0.950085	0.097239
121	XRN2	0.950102	0.064881
122	EIF2B2	0.950218	0.0286799
123	PDXP	0.950556	0.027177
124	SRSF5	0.950585	0.0719593
125	RBM17	0.951086	0.0831207
126	SHMT1	0.951251	0.0175648
127	NR2C2	0.951765	0.0485676
128	MAGOH	0.952002	0.0380872
129	NDUFS2	0.952079	0.0278112
130	BAP18	0.95237	0.0416454
131	RFC4	0.952541	0.0592662
132	FDXR	0.95297	0.0264668
133	PRKAR1A	0.952979	0.0641724
134	GINS3	0.953064	0.0519322
135	C14orf166	0.953235	0.0363609
136	HNRNPC	0.953272	0.0296837
137	GTF3C5	0.953419	0.0156616
138	TMED10	0.953456	0.0477057
139	SEPT6	0.953631	0.0290203
140	TRA2A	0.953732	0.0740498
141	COPS7B	0.954099	0.0161392
142	EXOSC7	0.954952	0.0344409
143	NUDT21	0.955498	0.0289053
144	OXSR1	0.955908	0.0355694
145	IMPA1	0.956032	0.0471852
146	CCNA2	0.95625	0.0154262
147	VRK3	0.95643	0.0532886
148	PEF1	0.956714	0.0359765
149	CHRAC1	0.956756	0.022065
150	SLC25A6	0.957439	0.0515649
151	LMAN1	0.95749	0.0562473
152	GART	0.957891	0.0867082
153	TBR1	0.958037	0.0570532
154	IMP3	0.958781	0.0288464
155	ECM1	0.959277	0.0534353
156	VASP	0.959736	0.0587186
157	IPO5	0.959777	0.0153515
158	NACA	0.960189	0.0389031
159	NAMPT	0.96041	0.113131
160	NAE1	0.960553	0.0347944
161	PSMD9	0.960906	0.0511284
162	CPSF6	0.961856	0.0895611
163	ANXA1	0.962002	0.0251153
164	CRKL	0.962059	0.0502238
165	GET4	0.962202	0.118981
166	GINS1	0.962343	0.0389808
167	IMPDH2	0.962641	0.0459025
168	YWHAB	0.96265	0.0505306
169	C1orf174	0.962865	0.0272449
170	PSMD5	0.964083	0.0245548
171	ZNF706	0.964974	0.0438815
172	UBE2M	0.96526	0.0362134
173	PSMA7	0.965334	0.0891055
174	DDX23	0.965475	0.033674
175	CHCHD3	0.965499	0.0670539
176	ADSL	0.966614	0.0373077
177	ARHGDIA	0.966756	0.0260954
178	BUD23	0.966943	0.00738334
179	UFD1	0.967045	0.0651802
180	NDUFA6	0.967283	0.093313
181	MPP1	0.967769	0.0614382
182	HMGN4	0.967919	0.0556926
183	NTMT1	0.96811	0.0635406
184	MRPS15	0.968311	0.0697629
185	RAB18	0.968509	0.0678642
186	EMG1	0.969064	0.0279136
187	C19orf43	0.969545	0.0371964
188	SSB	0.969659	0.0300643
189	AIP	0.969851	0.0400852
190	UFM1	0.970121	0.0801475
191	KPNA6	0.970126	0.143251
192	NFYC	0.9703	0.0475056
193	PITPNB	0.970478	0.0522588
194	MRPL43	0.970537	0.0503878
195	COX7A2	0.970879	0.0320762
196	DDX19A	0.970897	0.0751606
197	SEPT7	0.970968	0.0838879
198	CENPU	0.971083	0.0511384
199	HIST1H2BB	0.971485	0.052428
200	TIMM23	0.971759	0.0386317
201	NANS	0.972224	0.029848
202	CDC42	0.972319	0.0163925
203	HN1	0.972686	0.034696
204	DDA1	0.973074	0.0259333
205	DCPS	0.973174	0.041854
206	RPL13A	0.973782	0.108661
207	MRPL40	0.973805	0.0641986
208	HMGN2	0.974303	0.0398235
209	PPIF	0.974776	0.0519328
210	RBBP4	0.975024	0.129204
211	DDX24	0.975337	0.0629711
212	UHRF2	0.975819	0.0334924
213	ENO2	0.97599	0.0492479
214	SYNCRIP	0.976142	0.0650937
215	MTHFS	0.97632	0.044903
216	FARSB	0.976379	0.0365084
217	NUP50	0.976514	0.040766
218	CBX4	0.976963	0.0264179
219	CENPV	0.977042	0.0211921
220	ARL6IP4	0.977176	0.0504802
221	TXNRD1	0.977932	0.0618591
222	PRSS2	0.978128	0.0828184
223	GNB1L	0.978546	0.03382
224	PPA1	0.979415	0.017753
225	AKR7A2	0.979463	0.0684334
226	PFDN6	0.980826	0.032941
227	USP14	0.98124	0.0503483
228	DKC1	0.981271	0.0415465
229	CXorf56	0.98158	0.0299474
230	QDPR	0.982207	0.0717085
231	PPP4C	0.982565	0.0666219
232	SSBP3	0.982576	0.0450166
233	TBL2	0.982663	0.017889
234	WDR5	0.983061	0.0871147
235	CDK1	0.983062	0.0771692
236	SUGT1	0.983988	0.0686976
237	MARCKSL1	0.984084	0.062798
238	HPRT1	0.984199	0.0534297
239	MED18	0.984439	0.0322198
240	PSMB9	0.984967	0.0633226
241	UBXN7	0.985732	0.0651601
242	SGTA	0.986374	0.097331
243	NAPA	0.986411	0.0480012
244	SPIN1	0.986776	0.0412363
245	NADK2	0.987428	0.02109
246	COX4I1	0.987556	0.015497
247	LCN2	0.988004	0.0679828
248	PDIA3	0.98811	0.0250083
249	POLE4	0.988362	0.0687793
250	OCIAD2	0.989359	0.0291052
251	NME1	0.989839	0.0382813
252	METTL16	0.989854	0.0340683
253	WDR61	0.990051	0.0346442
254	CYCS	0.990251	0.0617129
255	RAC1	0.990456	0.0653841
256	DUT	0.990518	0.0406354
257	RPS23	0.990939	0.050892
258	QARS	0.99145	0.06046
259	EEFSEC	0.992325	0.0457046
260	IDH1	0.992664	0.0633371
261	PSMA1	0.993297	0.0385807
262	RBM7	0.993313	0.0573647
263	HARS	0.993606	0.0385826
264	CD3E	0.993772	0.0489051
265	RIOX1	0.993828	0.047923
266	SNF8	0.993957	0.048937
267	PARS2	0.994192	0.0399216
268	BID	0.994237	0.0219717
269	NAV3	0.994739	0.042141
270	PTPN11	0.994812	0.0826054
271	MRPL22	0.995042	0.0430733
272	NAP1L4	0.995432	0.0511722
273	RAD23A	0.995608	0.10503
274	HMGCS1	0.995686	0.0435758
275	SAP30BP	0.99572	0.0460592
276	CDK6	0.996277	0.044086
277	RTFDC1	0.997015	0.0556326
278	UBA6	0.997029	0.0494071
279	UBE2V2	0.997063	0.0806342
280	ADPRHL2	0.9971	0.0453829
281	GPATCH11	0.997315	0.0916299
282	DPF2	0.997381	0.0427096
283	EIF6	0.997453	0.0332604
284	UBR7	0.997986	0.0537844
285	DNAJB8	0.998284	0.0535325
286	RUNX1	0.998365	0.0476837
287	ARPC3	0.998928	0.0617734
288	GZF1	0.999217	0.0521243
289	TLE3	0.999636	0.0331045
290	RAB2A	1.00061	0.0406764
291	KIF2C	1.00114	0.038842
292	PRIM1	1.0013	0.061171
293	NDUFS3	1.00132	0.0489882
294	PSMA5	1.00133	0.0680281
295	MRPS7	1.00153	0.0446231
296	CNN3	1.00174	0.064238
297	DPYSL2	1.00235	0.0846901
298	RNF220	1.00273	0.0355783
299	ACTG1	1.00301	0.0372759
300	NIT2	1.00304	0.0530743
301	CCDC62	1.00324	0.060976
302	MBD2	1.00324	0.0323555
303	VDAC1	1.00353	0.0740706
304	DCK	1.00451	0.0321982
305	TAGLN3	1.00462	0.0331524
306	PRMT1	1.00465	0.0477158
307	YY1	1.0051	0.072568
308	DTYMK	1.00527	0.0576316
309	SART3	1.00564	0.0511951
310	NMT1	1.00565	0.0518756
311	HMGA1	1.0057	0.0508896
312	EHMT1	1.00586	0.0441325
313	SRSF8	1.00608	0.041087
314	TRNT1	1.00631	0.0712436
315	SUMF2	1.00744	0.0346764
316	TMEM39B	1.00746	0.0360102
317	CA8	1.00778	0.0633368
318	RAB5A	1.00861	0.0531542
319	ATP5H	1.00873	0.0497865
320	PPIB	1.00914	0.0593286
321	AK3	1.0094	0.0182664
322	PPIAL	1.00976	0.0634414
323	MRPS22	1.0099	0.045496
324	S100A11	1.01033	0.0649466
325	POLR2H	1.01077	0.0873179
326	HIST1H2A	1.01102	0.0326076
327	TOR1A	1.01113	0.058834
328	UBE2K	1.01187	0.108984
329	TRMT1	1.01239	0.0394613
330	FAM49B	1.0126	0.110965
331	SLC9A3R1	1.01275	0.0502541
332	HYOU1	1.01292	0.0387317
333	TRMT1L	1.01367	0.0337086
334	GTF2B	1.01403	0.0286925
335	NDUFS7	1.01404	0.0572833
336	FLYWCH2	1.01432	0.067313
337	PPIL2	1.01433	0.0561455
338	CPPED1	1.01452	0.0487779
339	DIMT1	1.01454	0.0328299
340	HDGFRP2	1.01566	0.0829881
341	THYN1	1.01587	0.0497995
342	NCBP3	1.01589	0.0344436
343	MRPL44	1.01598	0.0500557
344	GDI1	1.01599	0.055405
345	MANF	1.0162	0.021342
346	DAZAP1	1.01648	0.042083
347	TIGAR	1.01657	0.028296
348	MRPS18B	1.01705	0.0480629
349	RAB6A	1.01719	0.0592878
350	VAT1	1.01726	0.0565103
351	CAP1	1.01742	0.0529549
352	EDF1	1.01762	0.0626314
353	ITPA	1.01769	0.0486466
354	PSME1	1.01841	0.0428478
355	DNAJC17	1.01859	0.0440031
356	NHP2	1.01945	0.0423046
357	PFN2	1.01967	0.0318571
358	CDCA7	1.02022	0.0704339
359	GLOD4	1.02022	0.0823454
360	PAFAH1B3	1.02048	0.0458985
361	RRP1	1.02051	0.0368999
362	HNRNPF	1.02071	0.0425054
363	GLG1	1.02102	0.0543247
364	CSRP1	1.02121	0.043866
365	KRT19	1.02127	0.0224552
366	PGRMC1	1.02191	0.0453172
367	HNRNPH1	1.02193	0.0417134
368	APMAP	1.02199	0.0630079
369	FAHD1	1.02243	0.0493063
370	CHCHD2	1.02266	0.035263
371	NCAPH2	1.02333	0.0588187
372	ISOC1	1.0234	0.0481536
373	IDI1	1.02423	0.0450874
374	POLD2	1.02426	0.0494041
375	GPALPP1	1.0248	0.0313062
376	DIRAS2	1.02484	0.066856
377	PGLS	1.02516	0.0428434
378	CST6	1.02519	0.034679
379	KLF13	1.02561	0.0994381
380	PSAT1	1.02585	0.0539585
381	MTPN	1.02598	0.0791918
382	DES	1.02603	0.0273224
383	DNAJC16	1.02792	0.0573969
384	SEC13	1.02802	0.0316937
385	UBE2L3	1.02823	0.0457467
386	FKBP8	1.02869	0.0231555
387	ALDH9A1	1.02933	0.0491936
388	PCYT1B	1.02954	0.0245829
389	MLEC	1.03073	0.0671632
390	MARS	1.03074	0.0560801
391	DRAP1	1.03124	0.0347043
392	MDH1	1.0314	0.0255625
393	DNAJC8	1.03233	0.0598069
394	ANP32B	1.03446	0.037384
395	CREB1	1.03686	0.0298236
396	RSRC2	1.03742	0.0460424
397	PTER	1.03814	0.0480848
398	THOP1	1.03873	0.0627571
399	MRPL4	1.03888	0.0406473
400	PFKP	1.03896	0.0307114
401	CDK5	1.04065	0.0664252
402	RNASEH2B	1.04125	0.0823862
403	NELFCD	1.04242	0.085296
404	ABHD10	1.04289	0.025533
405	TOE1	1.04317	0.0633656
406	ACTN4	1.04342	0.0158034
407	ZFP91	1.04356	0.111809
408	SEC11A	1.04432	0.0678207
409	DPM1	1.0447	0.052343
410	ANP32A	1.04543	0.0469695
411	ILF2	1.04552	0.0521394
412	DNAJB6	1.04559	0.0341734
413	DPP3	1.04602	0.0528369
414	GADD45GIP1	1.0463	0.0529
415	C12orf10	1.04704	0.0468154
416	SPAG7	1.04761	0.0261861
417	UGDH	1.04835	0.043739
418	ALKBH5	1.04858	0.0131484
419	RRM1	1.05059	0.0305769
420	FARSA	1.05077	0.0447263
421	CDHR3	1.05093	0.0295
422	UGP2	1.05365	0.0410753
423	NECAP2	1.05368	0.0625323
424	C9orf64	1.05373	0.0517594
425	CORO1C	1.05636	0.0341577
426	ABCF1	1.05641	0.059708
427	LEMD2	1.05775	0.0580825
428	QRICH1	1.05781	0.0321821
429	BABAM1	1.05861	0.0391229
430	PGRMC2	1.06029	0.0321151
431	FEN1	1.06065	0.0287618
432	GABPA	1.06151	0.059291
433	KLC1	1.06381	0.101371
434	PPIL3	1.06429	0.0935218
435	SKP1	1.06674	0.0303254
436	SUMO2	1.07029	0.0397564
437	POLG2	1.07224	0.0424491
438	MECP2	1.07257	0.0809753
439	HMGN5	1.07268	0.0618475
440	POLR2C	1.07276	0.0644651
441	RNASEH2A	1.07439	0.0473108
442	PGM1	1.07664	0.0504853
443	TP53BP1	1.07858	0.0518227
444	SEC61B	1.08029	0.0425689
445	RAC3	1.08183	0.0331496
446	HELLS	1.08372	0.0501491
447	CPSF4	1.08386	0.0968722
448	EEF1A1	1.08609	0.0487296
449	PPP1R7	1.09662	0.0678982
450	PPA2	1.09998	0.067689
451	SCCPDH	1.10037	0.0908829
452	TBCB	1.10128	0.0527255
453	DCAF16	1.12176	0.0700823
454	POLE3	1.15681	0.077193
455	LIG1	1.1616	0.082854
