# Supplementary material for: POLE3 is a repressor of unintegrated HIV-1 DNA required for efficient virus integration and escape from innate immune sensing
Source: Sci Adv. 2023 Nov 3;9(44):eadh3642. doi: 10.1126/sciadv.adh3642 (PMC10624344; doi:10.1126/sciadv.adh3642)
Supplement: Supplementary file 2 — Tables S1 to S10 [file sciadv.adh3642_tables_s1_to_s10.zip › adh3642_Table_S4.xlsx]

## Sheet: Feuil1
Table S4. Pooled siRNA screen to identify factors involved in silencing of unintegrated HIV-1 DNA
	HIV-Luc IND116A
gene	av	stDev
SLC6A13	0.0631227	0.0430808
POLR2H	0.0702168	0.0202063
RPL8	0.0720669	0.0305651
SART1	0.0793973	0.0553526
RPL7A	0.083024	0.049035
FEN1	0.0933005	0.050241
RRM1	0.0973712	0.0682274
RPL31	0.104853	0.0588547
EIF2S3	0.106541	0.042413
PBX1	0.11167	0.0747446
RPL3	0.116738	0.07613
DDA1	0.129413	0.0958586
H1F0	0.155197	0.105142
GLRX	0.156446	0.0793027
PSMD14	0.158678	0.0962324
GPKOW	0.164854	0.151789
ALDH9A1	0.167367	0.0952655
GET4	0.17412	0.0751839
PLIN3	0.184052	0.0770895
RRM2	0.187317	0.100151
TXN	0.193057	0.0871543
RAB2A	0.194065	0.0889101
NAPA	0.195214	0.0549015
PSMD11	0.195881	0.105078
RPL7	0.199854	0.11147
ZNF207	0.20337	0.140083
POLE4	0.20969	0.111563
RAC3	0.212775	0.111429
RAB5A	0.216623	0.112046
CENPV	0.23659	0.106017
RPL5	0.239672	0.0617726
MLEC	0.24064	0.10051
ADSL	0.2648	0.0974893
DDX6	0.272021	0.139901
AKR7A2	0.273238	0.116064
EPHX2	0.281728	0.144649
RPL14	0.283122	0.0571291
COPS7B	0.287667	0.0906249
SF3A3	0.287703	0.179096
PRKAR1A	0.289712	0.22475
CPPED1	0.295942	0.166449
NUSAP1	0.309045	0.181557
PPP2R2A	0.327141	0.17245
ATG16L1	0.33275	0.132181
IMPA1	0.342179	0.124113
EXOSC7	0.345001	0.0614982
PSMB3	0.35704	0.117161
C12orf57	0.380041	0.200874
APOD	0.38212	0.123073
DDX23	0.383188	0.156814
SEPT7	0.389044	0.233045
NAMPT	0.403514	0.254108
MTPN	0.404109	0.220628
RNMT	0.40724	0.305354
NDUFA2	0.408519	0.2619
UBE2L3	0.408742	0.238581
TIMM23	0.409476	0.189463
LUC7L	0.430922	0.137762
DIMT1	0.433148	0.154116
ZNF384	0.435422	0.210659
TXNRD1	0.435813	0.19142
PPA1	0.436642	0.231802
ZNF706	0.439244	0.13813
TBCB	0.452259	0.245446
MRPS7	0.461309	0.173128
RANBP1	0.464814	0.30075
BOLA2	0.464933	0.242321
RUNX1	0.466626	0.168541
MAT2B	0.468832	0.209288
RPL27A	0.474308	0.266167
NUDCD3	0.474442	0.241054
PSMB9	0.47879	0.264844
AKR1B1	0.484462	0.210726
NDUFV2	0.48789	0.133363
SLC9A3R1	0.488106	0.143163
UBE2S	0.491708	0.119309
HMGN4	0.491982	0.16058
TMED10	0.495413	0.204509
RFC4	0.497013	0.184914
PFDN6	0.501689	0.256616
ZGPAT	0.502225	0.149402
CBX8	0.502398	0.237859
LMAN1	0.504012	0.174328
DPP3	0.507154	0.211848
NDUFA6	0.508958	0.276992
IMP3	0.512335	0.149535
GZF1	0.518426	0.105381
ETF1	0.524355	0.135677
CDK5	0.526933	0.322632
ECM1	0.531656	0.111631
PPA2	0.536716	0.203696
C12orf43	0.538703	0.362166
APRT	0.538899	0.127955
HMGB1	0.549527	0.16291
NDUFS7	0.559288	0.220676
EIF2B2	0.560026	0.0797813
FAM49B	0.574997	0.29866
RAC1	0.579742	0.204556
IDH1	0.580829	0.242738
S100A11	0.58828	0.393439
BUD23	0.58885	0.156805
RRP1	0.589537	0.174546
UFM1	0.598819	0.34866
PGRMC1	0.607045	0.263863
YWHAB	0.614722	0.163703
MDH1	0.618183	0.356104
EEF1A1	0.620311	0.363434
ACOT13	0.626554	0.185546
NELFCD	0.628662	0.285461
MRPL43	0.631235	0.186091
ATP5H	0.632731	0.270309
PRMT1	0.637503	0.242009
CPSF6	0.641268	0.230816
ITPA	0.641762	0.242448
POLDIP3	0.643349	0.384764
PAICS	0.645304	0.230906
RAD23A	0.647691	0.365233
GTF2B	0.649812	0.31104
C14orf166	0.651033	0.238842
SPIN1	0.652404	0.150455
DPF2	0.655409	0.177522
NDUFB7	0.65863	0.255037
SUGT1	0.661383	0.294636
TOE1	0.66175	0.339284
RPL13A	0.661816	0.286586
TOR1A	0.662009	0.322098
PSMB1	0.663998	0.118377
POLR2C	0.668566	0.141366
KIF2C	0.671933	0.142066
PRIM1	0.674648	0.246342
C1orf174	0.679628	0.203834
UFD1	0.684325	0.0937788
HIST1H2A	0.685413	0.209872
MRPL22	0.686589	0.257168
CXorf56	0.687301	0.169906
VPS4B	0.689123	0.386274
AIP	0.691421	0.297003
TRMT1L	0.700614	0.249788
DPYSL2	0.70116	0.217576
PFKP	0.70538	0.412454
CDK6	0.705412	0.231601
SYNCRIP	0.713892	0.26482
DIS3	0.715461	0.502098
NR2C2	0.718441	0.162551
C12orf10	0.721482	0.122258
RBM17	0.723258	0.15304
TAF10	0.724615	0.135879
KPNA2	0.725932	0.304184
UBE2K	0.727954	0.299892
DNAJC17	0.732791	0.198086
PDIA3	0.7345	0.223446
AP1S1	0.738886	0.263095
MANF	0.741072	0.284745
GTF3C5	0.741997	0.307949
RPS23	0.744093	0.248971
DNAJB1	0.745347	0.52478
ARL6IP4	0.757249	0.273175
NDUFS3	0.764955	0.202348
IMPDH2	0.767456	0.182455
EHMT1	0.767581	0.343971
SEC13	0.768206	0.313073
ILF2	0.772714	0.169456
HARS	0.778258	0.293572
CCDC62	0.779503	0.249427
PSMA1	0.780649	0.242234
CHCHD2	0.781534	0.381711
NAP1L4	0.782208	0.270946
PPIL2	0.786813	0.167354
GLG1	0.787512	0.226246
DDX24	0.791414	0.326398
SEC11A	0.79564	0.615443
MPP1	0.799874	0.345812
FRG1	0.80061	0.320482
PABPN1	0.800741	0.42568
MIER1	0.805816	0.277811
MRPL40	0.807402	0.17086
VRK3	0.808085	0.209712
SUGP1	0.808475	0.20971
PARS2	0.809173	0.22089
NCAPH2	0.811692	0.328141
CENPU	0.813933	0.231345
NCBP3	0.818262	0.423474
NMT1	0.823522	0.14592
PTPN11	0.831099	0.371106
PITPNB	0.838054	0.324213
PGLS	0.844632	0.150862
ARHGDIA	0.845567	0.245558
CBX4	0.851023	0.368007
CCNA2	0.858067	0.281005
TRMT1	0.861878	0.300192
SRSF8	0.86466	0.328238
ABCF1	0.872853	0.328847
C19orf43	0.873265	0.328348
GNB1L	0.873946	0.225379
COX7A2	0.875156	0.367604
LCN2	0.877946	0.347556
CPSF4	0.879202	0.377067
IDI1	0.883552	0.36546
POLR2B	0.888758	0.503329
PSMD5	0.894605	0.454093
KLF13	0.895421	0.344329
CSRP1	0.897855	0.265337
MRPS18B	0.900149	0.169424
PFN2	0.902017	0.4474
POLG2	0.905898	0.242843
TBL1XR1	0.912594	0.518743
TAGLN3	0.912684	0.306314
NECAP2	0.91613	0.385359
USP3	0.91951	0.312154
BAP18	0.923238	0.374933
QARS	0.928267	0.169931
NHP2	0.929485	0.320959
DAD1	0.930644	0.47164
CAP1	0.939627	0.366395
UHRF2	0.948222	0.393492
PSMA8	0.953301	0.63629
EEFSEC	0.959124	0.256256
UBE2T	0.964577	0.455804
HIST1H2BB	0.965453	0.227157
INA	0.969066	0.144121
SSBP3	0.978791	0.25575
MTHFS	0.983038	0.552371
SKP1	0.988523	0.494537
UBR7	0.98952	0.265232
PEF1	0.990594	0.425422
DDX19A	0.997448	0.237097
DNAJB6	0.997689	0.286732
HDGFRP2	1.00081	0.304498
PGM1	1.00099	0.29563
LCK	1.00815	0.157695
HELLS	1.00957	0.286703
PTER	1.00968	0.353923
RBM12	1.0135	0.304719
FAHD1	1.01428	0.26074
GPALPP1	1.02095	0.360971
TP53BP1	1.02429	0.321931
MARS	1.03007	0.540875
NANS	1.04458	0.442471
CDCA8	1.04476	0.386181
TMEM39B	1.05474	0.458665
C9orf64	1.05725	0.491077
DNAJC8	1.06112	0.361965
QDPR	1.06326	0.432293
SPCS3	1.06424	0.342605
NUP50	1.0662	0.227958
UQCRFS1	1.0667	0.498024
SEC61B	1.06876	0.619492
CDC42	1.07261	0.293579
SHMT1	1.07854	0.381129
IPO5	1.0825	0.414109
DCK	1.08593	0.400776
NOSIP	1.08787	0.362867
DIRAS2	1.08929	0.364113
BCCIP	1.09242	0.280981
ANXA1	1.0926	0.252427
PSAT1	1.0935	0.371446
RPIA	1.09642	0.341783
TBL2	1.09849	0.797094
LIG1	1.09893	0.491446
DUT	1.10421	0.429045
EXOSC2	1.11477	0.316407
PRSS2	1.11619	0.233972
VDAC1	1.11639	0.565718
FARSA	1.12196	0.314444
NSUN5	1.12641	0.279253
LEMD2	1.12828	0.315236
WDR5	1.13283	0.437317
ACTN4	1.13456	0.200083
EMG1	1.13844	0.331003
BABAM1	1.14102	0.20022
PPP1R7	1.14191	0.54348
METTL16	1.14225	0.265348
TROVE2	1.15096	0.273292
COX6C	1.15204	0.447559
PSMA3	1.1568	0.341037
ANP32B	1.16821	0.357464
SART3	1.16904	0.508707
MED18	1.17161	0.323236
GINS3	1.17272	0.18541
CHCHD3	1.17472	0.426697
RBM7	1.18495	0.47147
SAP30BP	1.18586	0.520858
FLYWCH2	1.19579	0.354004
SEPT6	1.19892	0.367564
BID	1.20119	0.330682
CRKL	1.213	0.561962
NACA	1.21375	0.583315
NADK2	1.21411	0.559151
WDR74	1.21613	0.486658
KPNA6	1.21634	0.297947
SSB	1.22483	0.700205
VASP	1.23	0.554541
PSMA5	1.23681	0.201289
ABHD10	1.23966	0.294604
PAFAH1B3	1.24087	0.295963
UGP2	1.24481	0.552505
OGFR	1.24879	0.351535
GABPA	1.25553	0.475792
COX5B	1.26071	0.265372
PSMD9	1.26657	0.688778
SUMF2	1.27195	0.590404
HPRT1	1.27681	0.233371
GLOD4	1.27692	0.526969
SP1	1.28924	0.500849
ISOC1	1.31441	0.33527
HMGA1	1.32482	0.379982
MRPS15	1.33245	0.55509
CD3E	1.3454	0.292095
SMARCE1	1.3472	0.513917
HYOU1	1.34785	0.366159
PCYT1B	1.3483	0.112656
GADD45GIP1	1.35665	0.357314
FARSB	1.36375	0.220618
SRSF5	1.36523	0.663274
GINS1	1.36839	0.352261
MRPL4	1.37534	0.596891
HN1	1.37883	0.355035
NTMT1	1.38393	0.424974
MOB1B	1.39504	0.267111
USP14	1.41051	0.362582
COX4I1	1.41089	0.632154
EIF6	1.41414	0.470418
PPIL3	1.41512	0.435102
KRT19	1.42586	0.337543
CYCS	1.42956	0.361118
PSMA7	1.43085	0.429138
NSFL1C	1.43105	0.357228
VAT1	1.43139	0.236123
SUMO2	1.4368	0.600611
DAZAP1	1.45585	0.598609
DES	1.45738	0.503007
CA8	1.45821	0.310787
SNF8	1.46797	0.629768
OCIAD2	1.46977	0.573989
RNF2	1.47597	0.443486
ADPRHL2	1.48147	0.329963
MARCKSL1	1.48438	0.375599
TBR1	1.4934	0.421259
HMGN2	1.49938	0.247315
MRPS22	1.50318	0.553008
CDCA7	1.50455	0.360847
UBXN7	1.50559	0.395182
RTFDC1	1.52263	0.644947
GDI1	1.52583	0.544354
RSRC2	1.52993	0.336042
DKC1	1.53063	0.686538
PPIF	1.53075	0.59801
SPAG7	1.55072	0.676384
RAB6A	1.55762	0.253162
UGDH	1.56273	0.523042
DCAF16	1.56725	0.659516
RNASEH2B	1.57789	0.595765
RNF220	1.57998	0.210412
DRAP1	1.5844	0.56241
NFYC	1.60387	0.501127
ZRANB2	1.60481	0.281593
NIT2	1.6119	0.319386
PPIB	1.62635	0.521625
PSMD2	1.63214	0.495412
UBA6	1.63549	0.722721
NAE1	1.63752	0.671404
ALKBH5	1.64022	0.345618
RIOX1	1.64073	0.453802
FKBP8	1.6417	0.421883
WDR61	1.65036	0.618632
RAP1A	1.65067	0.352946
ANP32A	1.65124	0.333415
ARPC3	1.66578	0.674305
NDUFS2	1.67217	0.572079
HMGN5	1.67251	0.364725
TLE3	1.67942	0.69261
NUDT21	1.68167	0.35794
UBA3	1.68442	0.554061
HNRNPH1	1.68747	0.721806
HNRNPF	1.70157	0.440926
DNAJC16	1.71577	0.752306
PSMC5	1.728	0.396899
NME1	1.73026	0.652991
ZFP91	1.74026	0.648982
GART	1.74534	0.3413
FNBP4	1.74776	0.47998
PSMB6	1.7501	0.317895
PRPF4	1.75409	0.6277
DCPS	1.76142	0.507614
DPM1	1.78874	0.375334
HMGCS1	1.79888	1.02994
GPATCH11	1.8034	0.655728
NME2	1.85578	0.797057
UBE2M	1.86844	0.735335
NPEPPS	1.87069	0.333696
MRPL44	1.88837	0.625888
AK3	1.89326	0.351133
TRNT1	1.8986	0.503842
PDE6D	1.90243	0.460731
RNASEH2A	1.92422	0.544317
POLD2	1.93911	0.480427
MAGOH	1.94472	0.495582
CDHR3	1.95526	0.406503
PPP4C	1.96258	0.529485
CORO1C	2.00645	0.79424
GINS4	2.00716	0.175559
EDF1	2.024	0.574718
TRA2A	2.03978	0.574642
NIPSNAP3A	2.05618	0.938883
PDXP	2.07356	0.222032
CREB1	2.07669	0.2311
THOP1	2.07683	0.593113
CST6	2.08162	0.71047
FDXR	2.18607	0.9203
THYN1	2.19959	0.60517
PGRMC2	2.20195	0.64068
MECP2	2.21243	0.728145
SGTA	2.25118	0.861028
ENO2	2.27529	0.793835
HNRNPC	2.28857	0.637158
NUDT1	2.30105	0.958475
NAV3	2.3462	0.547224
XPOT	2.39341	0.957481
ACTG1	2.46982	0.658132
OXSR1	2.5146	0.600764
CDK1	2.55061	0.790056
PHF5A	2.5536	0.770235
CHRAC1	2.61155	0.507485
PSME1	2.65541	0.695342
DNAJB8	2.70778	0.718157
APMAP	2.74405	0.605845
CNN3	2.83575	0.700037
SCCPDH	2.8361	0.66135
XRN2	2.9066	0.943557
UBE2V2	2.91035	1.16159
RAB18	2.98891	1.01151
TIGAR	3.09788	0.804277
PBK	3.14167	0.785471
PPIAL	3.19649	0.541846
RBBP4	3.21396	0.971821
POLE3	3.32664	0.903024
KLC1	3.35546	0.838738
DTYMK	3.47832	0.526371
QRICH1	3.53326	0.776543
YY1	3.58686	0.728775
SLC25A6	4.0264	1.14051
MBD2	4.26433	1.8543
