# Supplementary material for: POLE3 is a repressor of unintegrated HIV-1 DNA required for efficient virus integration and escape from innate immune sensing
Source: Sci Adv. 2023 Nov 3;9(44):eadh3642. doi: 10.1126/sciadv.adh3642 (PMC10624344; doi:10.1126/sciadv.adh3642)
Supplement: Supplementary file 2 — Tables S1 to S10 [file sciadv.adh3642_tables_s1_to_s10.zip › adh3642_Table_S5.xlsx]

## Sheet: Feuil1
Table S5. Individual siRNA screen for host factors regulating expression from unintegrated HIV-1 DNA.
	viability		HIV-Luc IND116A
	av	STDEV	av	STDEV
non-targeting	1	0	1	0
non-targeting	1	0	1	0
non-targeting	1	0	1	0
APMAP-1	0.983309	0.0170948	3.01927	1.27318
APMAP-2	0.969021	0.0675873	1.0387	0.500255
APMAP-3	1.00331	0.0315299	1.50529	0.674076
APMAP-4	0.99905	0.0335159	1.16264	0.421535
CDK1-1	0.966034	0.0331955	2.09359	1.18157
CDK1-2	0.894956	0.0182797	2.45898	1.54275
CDK1-3	0.889098	0.0467782	4.03108	1.88835
CDK1-4	0.946939	0.0266258	5.68803	2.20182
CHRAC1-1	1.0101	0.0511535	0.962651	0.406027
CHRAC1-2	0.958708	0.0159612	6.31699	2.55973
CHRAC1-3	1.02319	0.0715819	1.29952	0.293445
CHRAC1-4	0.910813	0.040939	0.253497	0.157941
CREB1-1	1.01513	0.0207841	1.66334	0.33474
CREB1-2	0.982415	0.0163716	0.263568	0.116998
CREB1-3	1.00439	0.0369895	1.37878	0.356182
CREB1-4	1.02136	0.0124229	1.73387	0.491295
DTYMK-1	1.02256	0.0521625	1.20905	0.623782
DTYMK-2	0.929375	0.00650499	1.21763	0.68107
DTYMK-3	0.953457	0.0611311	3.13065	1.40329
DTYMK-4	0.906957	0.0293415	3.31438	1.46426
ENO2-1	0.932267	0.0621998	1.24565	0.563552
ENO2-2	0.938125	0.0383211	1.14802	0.544382
ENO2-3	0.874178	0.117436	0.656601	0.427257
ENO2-4	0.86956	0.133633	0.938376	0.443305
GINS4-1	0.992643	0.0117873	1.11822	0.372123
GINS4-2	0.939245	0.0105873	1.22232	0.666721
GINS4-3	0.9614	0.0482988	1.43328	0.506371
GINS4-4	0.879865	0.0263302	1.62691	0.701171
HNRNPC-1	0.953954	0.0372845	2.03486	0.707152
HNRNPC-2	0.992617	0.0270522	1.8811	0.57842
HNRNPC-3	0.993773	0.0117459	1.237	0.226904
HNRNPC-4	0.929966	0.0610922	1.35401	0.377626
MAGOH-1	0.984872	0.0259059	0.938138	0.488944
MAGOH-2	0.925964	0.0236538	0.857241	0.458703
MAGOH-3	1.00593	0.0672432	2.31874	0.566567
MAGOH-4	0.986658	0.0228905	1.02707	0.324295
MDB2-1	0.904415	0.00811816	1.76383	0.14491
MDB2-2	1.03391	0.0218795	0.962179	0.295045
MDB2-3	0.78923	0.0235713	0.397922	0.24309
MDB2-4	0.998313	0.0151398	6.82036	2.62189
MECP2-1	0.9174	0.0100355	0.0525312	0.0162451
MECP2-2	1.0348	0.0113001	0.952826	0.124896
MECP2-3	0.975877	0.0139548	0.550869	0.110232
MECP2-4	1.02171	0.0148007	1.25015	0.538944
PBK-1	0.878449	0.0448393	2.95153	2.04535
PBK-2	1.01472	0.0318909	3.1483	1.43785
PBK-3	0.991759	0.0191757	1.00415	0.646256
PBK-4	0.993542	0.0130307	1.50834	0.6433
PHF5A-1	0.976674	0.0232113	1.59578	0.765659
PHF5A-2	0.890504	0.0153415	1.09713	0.916933
PHF5A-3	0.963125	0.0195428	3.28665	1.12618
PHF5A-4	1.00432	0.0147622	2.09743	0.666371
POLD2-1	0.874364	0.00793984	0.898044	0.585204
POLD2-2	0.899717	0.0230012	1.2044	0.596709
POLD2-3	0.979576	0.0260327	1.44771	0.542577
POLD2-4	0.905419	0.0465517	1.43862	1.0014
POLE3-1	1.04323	0.0272408	4.99847	1.5571
POLE3-2	1.0335	0.00498687	0.528703	0.291441
POLE3-3	0.997765	0.0190293	3.17622	0.77993
POLE3-4	1.01982	0.0123336	0.566875	0.183982
PPP4C-1	0.974144	0.0422951	3.83751	1.84242
PPP4C-2	0.929462	0.0525992	0.798314	0.367985
PPP4C-3	1.02629	0.00769877	0.769823	0.383894
PPP4C-4	0.941675	0.0470745	0.880217	0.392184
PSME1-1	0.931731	0.0316662	1.54428	0.799421
PSME1-2	0.916008	0.0399274	0.578065	0.320188
PSME1-3	0.966222	0.0635942	1.93903	0.841691
PSME1-4	0.980494	0.0329823	1.10996	0.491767
QRICH1-1	0.99005	0.0200392	1.81195	0.570852
QRICH1-2	0.947405	0.0251815	3.42834	1.25419
QRICH1-3	1.01296	0.0244971	1.33204	0.45899
QRICH1-4	1.02092	0.0161714	14.9698	5.18883
RBBP4-1	1.0513	0.0274708	0.893243	0.263831
RBBP4-2	1.01044	0.0163973	1.06404	0.290129
RBBP4-3	1.01615	0.00635988	0.724724	0.209196
RBBP4-4	1.01349	0.00455681	3.91829	1.39296
TIGAR-1	0.872515	0.123969	1.56796	0.549567
TIGAR-2	0.925793	0.13387	1.36279	0.556404
TIGAR-3	0.8714	0.124684	1.31705	0.599991
TIGAR-4	0.921652	0.119582	1.71766	0.677166
TRA2A-1	0.913577	0.0250309	2.35059	1.54611
TRA2A-2	0.978272	0.0178526	1.33117	0.390576
TRA2A-3	0.952511	0.0221726	1.18402	0.19264
TRA2A-4	1.00619	0.0224002	1.03539	0.270004
XPOT-1	0.939396	0.0107542	1.23027	0.349884
XPOT-2	0.954339	0.0477012	0.803942	0.278814
XPOT-3	0.871198	0.0110606	1.68498	0.903963
XPOT-4	0.987636	0.0318101	3.93229	1.80143
XRN2-1	0.910001	0.129569	1.09475	0.448967
XRN2-2	0.947897	0.148168	1.17355	0.371952
XRN2-3	1.03348	0.0290581	1.2397	0.537754
XRN2-4	0.894282	0.0471235	3.2125	1.90526
YY1-1	0.964398	0.0326554	3.39498	0.757084
YY1-2	0.943789	0.0090636	2.01363	0.497786
YY1-3	1.047	0.0335498	2.2401	0.960453
YY1-4	0.966467	0.0109103	2.92464	0.704809
