# Supplementary material for: POLE3 is a repressor of unintegrated HIV-1 DNA required for efficient virus integration and escape from innate immune sensing
Source: Sci Adv. 2023 Nov 3;9(44):eadh3642. doi: 10.1126/sciadv.adh3642 (PMC10624344; doi:10.1126/sciadv.adh3642)
Supplement: Supplementary file 2 — Tables S1 to S10 [file sciadv.adh3642_tables_s1_to_s10.zip › adh3642_Table_S7.xlsx]

## Sheet: feuille
Table S7. Pooled siRNA used in this study: siRNA library for HIV-Luc IND116A screen and additional pooled siRNA used for various experiments.
Library
gene	reference	gene ID
ABCF1	L-008263-01	23
ABHD10	L-020469-01	55347
ACOT13	L-009794-01	55856
ACTG1	L-005265-00	71
ACTN4	L-011988-00	81
ADPRHL2	L-020822-00	54936
ADSL	L-010986-00	158
AIP	L-006325-00	9049
AK3	L-006701-00	50808
AKR1B1	L-004036-00	231
AKR7A2	L-008117-00	8574
ALDH9A1	L-008379-00	223
ALKBH5	L-004281-01	54890
ANP32A	L-016060-00	8125
ANP32B	L-020148-00	10541
ANXA1	L-011161-00	301
AP1S1	L-011241-01	1174
APMAP	L-013867-00	57136
APOD	L-007749-00	347
APRT	L-006328-00	353
ARHGDIA	L-016253-00	396
ARL6IP4	L-020731-00	51329
ARPC3	L-005284-00	10094
ATG16L1	L-021033-01	55054
ATP5H	L-012733-00	10476
BABAM1	L-020702-01	29086
BCCIP	L-013030-00	56647
BID	L-004387-00	637
BOLA2	L-034940-02	552900
C12orf10	L-013747-02	60314
C12orf43	L-014230-02	64897
C12orf57	L-015586-02	113246
C14orf166	L-020723-01	51637
C14orf169	L-014397-01	79697
C17orf49	L-023008-01	124944
C19orf43	L-014270-02	79002
C1orf174	L-021859-01	339448
C9orf64	L-018609-02	84267
CA8	L-009012-01	767
CAP1	L-012210-00	10487
CBX4	L-008356-00	8535
CBX8	L-008355-00	57332
CCDC62	L-018085-01	84660
CCNA2	L-003205-00	890
CD3E	L-003775-00	916
CDC42	L-005057-00	998
CDCA7	L-017348-00	83879
CDCA8	L-021163-00	55143
CDHR3	L-016980-02	222256
CDK1	L-003224-00	983
CDK5	L-003239-00	1020
CDK6	L-003240-00	1021
CENPU	L-004988-00	79682
CENPV	L-018965-01	201161
CHCHD2	L-019120-01	51142
CHCHD3	L-020803-01	54927
CHRAC1	L-009645-00	54108
CNN3	L-011612-02	1266
COPS7B	L-014207-02	64708
CORO1C	L-017331-00	23603
COX4I1	L-011625-01	1327
COX5B	L-013632-01	1329
COX6C	L-013151-01	1345
COX7A2	L-011626-01	1347
CPPED1	L-021262-02	55313
CPSF4	L-012292-01	10898
CPSF6	L-012334-01	11052
CREB1	L-003619-00	1385
CRKL	L-012023-00	1399
CSRP1	L-011839-00	1465
CST6	L-004999-01	1474
CXorf56	L-013901-02	63932
CYCS	L-017355-00	54205
DAD1	L-004414-00	1603
DAZAP1	L-013384-01	26528
DCAF16	L-020725-02	54876
DCK	L-006710-00	1633
DCPS	L-021338-01	28960
DDA1	L-014277-01	79016
DDX18	L-013451-00	8886
DDX19A	L-015868-01	55308
DDX23	L-019861-01	9416
DDX24	L-010397-01	57062
DDX6	L-006371-00	1656
DES	L-011638-00	1674
DIMT1	L-009476-01	27292
DIRAS2	L-008720-01	54769
DIS3	L-015405-01	22894
DKC1	L-013639-00	1736
DNAJB1	L-012735-01	3337
DNAJB6	L-013020-01	10049
DNAJB8	L-016875-01	165721
DNAJC16	L-032683-02	23341
DNAJC17	L-021141-01	55192
DNAJC8	L-020627-01	22826
DPF2	L-004444-00	5977
DPM1	L-011535-00	8813
DPP3	L-005853-00	10072
DPYSL2	L-009519-01	1808
DRAP1	L-008974-00	10589
DTYMK	L-006720-00	1841
DUT	L-010258-00	1854
ECM1	L-011849-00	1893
EDF1	L-009697-00	8721
EEF1A1	L-017199-00	1915
EEFSEC	L-003907-01	60678
EHMT1	L-007065-02	79813
EIF2B2	L-020653-00	8892
EIF2S3	L-017045-01	1968
EIF3E	L-010518-00	3646
EIF4A3	L-020762-00	9775
EIF6	L-010096-00	3692
EMG1	L-019090-02	10436
ENO2	L-009777-00	2026
EPHX2	L-010006-00	2053
ETF1	L-019840-00	2107
EXOSC2	L-016975-01	23404
EXOSC7	L-014160-01	23016
FAHD1	L-014695-00	81889
FAM49B	L-017972-00	51571
FARSA	L-011854-00	2193
FARSB	L-015414-01	10056
FDXR	L-008128-00	2232
FEN1	L-010344-00	2237
FKBP8	L-009673-00	23770
FLYWCH2	L-015605-02	114984
FNBP4	L-014029-02	23360
FRG1	L-011864-00	2483
GABPA	L-011662-00	2551
GADD45GIP1	L-003752-00	90480
GART	L-008594-00	2618
GDI1	L-011286-00	2664
GET4	L-020967-02	51608
GINS1	L-014001-01	9837
GINS3	L-016229-01	64785
GINS4	L-014863-01	84296
GLG1	L-010597-00	2734
GLOD4	L-019341-01	51031
GLRX	L-012634-00	2745
GNB1L	L-012960-00	54584
GPALPP1	L-017104-02	55425
GPATCH11	L-017855-02	253635
GPKOW	L-015129-02	27238
GTF2B	L-012964-00	2959
GTF3C5	L-020031-00	9328
GZF1	L-007053-00	64412
H1F0	L-017209-00	3005
HARS	L-013412-01	3035
HDGFRP2	L-014944-02	84717
HELLS	L-017444-01	3070
HIST1H2AC	L-011435-01	8334
HIST1H2BB	L-013138-01	3018
HMGA1	L-004597-00	3159
HMGB1	L-018981-00	3146
HMGCS1	L-009808-00	3157
HMGN2	L-012710-02	3151
HMGN4	L-017567-00	10473
HMGN5	L-014649-01	79366
HN1	L-021065-02	51155
HNRNPC	L-011869-03	3183
HNRNPF	L-013449-01	3185
HNRNPH1	L-012107-00	3187
HPRT1	L-008735-00	3251
HYOU1	L-003678-00	10525
IDH1	L-008294-01	3417
IDI1	L-009357-00	3422
ILF2	L-017599-00	3608
IMP3	L-013348-02	55272
IMPA1	L-010172-00	3612
IMPDH2	L-004330-00	3615
INA	L-014975-02	9118
IPO5	L-017318-00	3843
ISOC1	L-020895-02	51015
ITPA	L-013681-00	3704
KIF2C	L-004955-00	11004
KLC1	L-019482-00	3831
KLF13	L-006994-00	51621
KPNA2	L-004702-00	3838
KPNA6	L-017295-00	23633
KRT19	L-017624-00	3880
LCK	L-003151-00	3932
LCN2	L-003679-00	3934
LEMD2	L-017941-02	221496
LIG1	L-011076-00	3978
LMAN1	L-012122-00	3998
LUC7L	L-015452-01	55692
MAGOH	L-011327-00	4116
MANF	L-012158-00	7873
MARCKSL1	L-018697-00	65108
MARS	L-006447-01	4141
MAT2B	L-017193-01	27430
MBD2	L-011555-00	8932
MDH1	L-009264-01	4190
MECP2	L-013094-00	4204
MED18	L-020600-02	54797
METTL16	L-016359-02	79066
MIER1	L-014201-00	57708
MLEC	L-020316-01	9761
MOB1B	L-018359-01	92597
MPP1	L-010252-00	4354
MRPL22	L-017259-02	29093
MRPL4	L-017470-02	51073
MRPL40	L-017608-02	64976
MRPL43	L-019126-02	84545
MRPL44	L-012858-02	65080
MRPS15	L-013609-02	64960
MRPS18B	L-013043-01	28973
MRPS22	L-013219-02	56945
MRPS7	L-013580-02	51081
MTHFS	L-008242-01	10588
MTPN	L-016817-01	136319
NACA	L-027161-00	4666
NADK2	L-006319-02	133686
NAE1	L-006401-00	8883
NAMPT	L-004581-00	10135
NANS	L-013399-01	54187
NAP1L4	L-012183-01	4676
NAPA	L-011530-01	8775
NAV3	L-018348-00	89795
NCAPH2	L-016186-01	29781
NCBP3	L-020376-02	55421
NDUFA2	L-018869-02	4695
NDUFA6	L-015716-02	4700
NDUFB7	L-017213-02	4713
NDUFS2	L-015770-00	4720
NDUFS3	L-019815-01	4722
NDUFS7	L-031021-00	374291
NDUFV2	L-012589-00	4729
NECAP2	L-016111-01	55707
NELFCD	L-020811-01	51497
NFYC	L-009353-00	4802
NHP2	L-013319-02	55651
NIPSNAP3A	L-013955-02	25934
NIT2	L-017902-00	56954
NME1	L-006821-00	4830
NME2	L-005102-00	4831
NMT1	L-004316-01	4836
NOSIP	L-007204-00	51070
NPEPPS	L-005979-00	9520
NR2C2	L-003418-00	7182
NSFL1C	L-017222-01	55968
NSUN5	L-021349-00	55695
NTMT1	L-008461-01	28989
NUDCD3	L-014018-02	23386
NUDT1	L-005218-00	4521
NUDT21	L-012335-01	11051
NUP50	L-012369-01	10762
NUSAP1	L-004754-00	51203
OCIAD2	L-015633-01	132299
OGFR	L-019185-00	11054
OXSR1	L-004870-00	9943
PABPN1	L-011803-00	8106
PAFAH1B3	L-009443-00	5050
PAICS	L-003980-00	10606
PARS2	L-016977-02	25973
PBK	L-005390-00	55872
PBX1	L-019680-00	5087
PCYT1B	L-009611-01	9468
PDE6D	L-004310-00	5147
PDIA3	L-003674-00	2923
PDXP	L-017120-00	57026
PEF1	L-034941-01	553115
PFDN6	L-020630-02	10471
PFKP	L-010253-00	5214
PFN2	L-011750-00	5217
PGLS	L-020023-01	25796
PGM1	L-010925-01	5236
PGRMC1	L-010642-00	10857
PGRMC2	L-010639-00	10424
PHF5A	L-014987-01	84844
PITPNB	L-006459-01	23760
PLIN3	L-015979-00	10226
POLD2	L-020131-01	5425
POLDIP3	L-019036-01	84271
POLE3	L-008460-01	54107
POLE4	L-009850-02	56655
POLG2	L-019659-02	11232
POLR2B	L-011187-00	5431
POLR2C	L-009620-01	5432
POLR2H	L-012247-01	5437
PPA1	L-013134-00	5464
PPA2	L-012348-00	27068
PPIA	L-004979-04	5478
PPIB	L-004606-00	5479
PPIF	L-009708-00	10105
PPIL2	L-007205-00	23759
PPIL3	L-009868-01	53938
PPP1R7	L-019589-00	5510
PPP2R2A	L-004824-00	5520
PPP4C	L-008486-00	5531
PRIM1	L-020200-00	5557
PRKAR1A	L-007670-00	5573
PRMT1	L-010102-00	3276
PRPF4	L-015638-00	9128
PRSS2	L-006012-00	5645
PSAT1	L-010398-01	29968
PSMA1	L-010123-00	5682
PSMA3	L-011758-00	5684
PSMA5	L-011359-00	5686
PSMA7	L-004209-00	5688
PSMA8	L-015714-00	143471
PSMB1	L-011361-00	5689
PSMB3	L-017489-00	5691
PSMB6	L-006020-00	5694
PSMB9	L-006023-00	5698
PSMC5	L-009484-00	5705
PSMD11	L-011367-01	5717
PSMD14	L-006024-00	10213
PSMD2	L-017212-00	5708
PSMD5	L-012006-00	5711
PSMD9	L-013426-02	5715
PSME1	L-012254-00	5720
PTER	L-008740-01	9317
PTPN11	L-003947-00	5781
QARS	L-008910-02	5859
QDPR	L-008502-02	5860
QRICH1	L-020715-02	54870
RAB18	L-010824-00	22931
RAB2A	L-010533-00	5862
RAB5A	L-004009-00	5868
RAB6A	L-008975-00	5870
RAC1	L-003560-00	5879
RAC3	L-008836-00	5881
RAD23A	L-005231-00	5886
RANBP1	L-006627-00	5902
RAP1A	L-003623-00	5906
RBBP4	L-012137-00	5928
RBM12	L-010094-00	10137
RBM17	L-005158-01	84991
RBM7	L-017936-02	10179
RFC4	L-008691-00	5984
RNASEH2A	L-003535-01	10535
RNASEH2B	L-014369-01	79621
RNF2	L-006556-00	6045
RNF220	L-021044-00	55182
RNMT	L-019525-00	8731
RPIA	L-016428-01	22934
RPL13	L-013714-02	6137
RPL13A	L-013601-00	23521
RPL14	L-012948-01	9045
RPL27A	L-011159-02	6157
RPL3	L-012975-01	6122
RPL31	L-013587-00	6160
RPL37A	L-013478-00	6168
RPL4	L-008956-01	6124
RPL5	L-013611-00	6125
RPL6	L-012955-00	6128
RPL7	L-013727-00	6129
RPL7A	L-011134-00	6130
RPL8	L-013721-02	6132
RPL9	L-011139-02	6133
RPS13	L-011150-02	6207
RPS2	L-013690-00	6187
RPS23	L-011154-02	6228
RPS26	L-013675-00	6231
RPS4X	L-011138-00	6191
RRM1	L-004270-00	6240
RRM2	L-010379-00	6241
RRP1	L-015318-02	8568
RSRC2	L-016134-02	65117
RTFDC1	L-020569-00	51507
RUNX1	L-003926-00	861
S100A11	L-012138-00	6282
SAP30BP	L-016834-00	29115
SART1	L-017283-00	9092
SART3	L-013447-01	9733
SCCPDH	L-020992-01	51097
SEC11A	L-006038-00	23478
SEC13	L-012351-00	6396
SEC61B	L-021504-01	10952
SEPT6	L-019260-00	23157
SEPT7	L-011607-00	989
SF3A3	L-019808-00	10946
SGTA	L-013002-01	6449
SHMT1	L-004617-00	6470
SKP1	L-003323-00	6500
SLC25A6	L-007487-00	293
SLC6A13	L-007600-02	6540
SLC9A3R1	L-012688-00	9368
SMARCE1	L-017522-00	6605
SNF8	L-004695-01	11267
SNU13	L-019900-00	4809
SP1	L-026959-00	6667
SPAG7	L-019881-02	9552
SPCS3	L-010124-00	60559
SPIN1	L-019983-02	10927
SRSF5	L-007279-01	6430
SRSF8	L-012323-01	10929
SSB	L-006877-01	6741
SSBP3	L-015513-02	23648
SUGP1	L-017511-01	57794
SUGT1	L-012877-00	10910
SUMF2	L-010655-01	25870
SUMO2	L-016450-00	6613
SYNCRIP	L-016218-00	10492
TAF10	L-012265-00	6881
TAGLN3	L-020295-02	29114
TBCB	L-020186-01	1155
TBL1XR1	L-012927-00	79718
TBL2	L-012484-01	26608
TBR1	L-012300-00	10716
THOP1	L-006045-00	7064
THYN1	L-020704-02	29087
TIGAR	L-020597-01	57103
TIMM23	L-190121-00	100287932
TLE3	L-019929-00	7090
TMED10	L-003718-00	10972
TMEM39B	L-021133-02	55116
TOE1	L-018386-01	114034
TOR1A	L-011023-00	1861
TP53BP1	L-003548-00	7158
TRA2A	L-019480-00	29896
TRMT1	L-009655-01	55621
TRMT1L	L-019040-01	81627
TRNT1	L-015850-00	51095
TROVE2	L-017733-01	6738
TXN	L-006340-00	7295
TXNRD1	L-008236-00	7296
UBA3	L-005249-00	9039
UBA6	L-006403-01	55236
UBE2K	L-009431-00	3093
UBE2L3	L-010384-00	7332
UBE2M	L-004348-00	9040
UBE2S	L-009707-00	27338
UBE2T	L-004898-00	29089
UBE2V2	L-008823-00	7336
UBR7	L-016489-01	55148
UBXN7	L-023533-02	26043
UFD1L	L-017918-00	7353
UFM1	L-021005-00	51569
UGDH	L-019564-01	7358
UGP2	L-007739-00	7360
UHRF2	L-007117-00	115426
UQCRFS1	L-020100-00	7386
USP14	L-006065-00	9097
USP3	L-006078-00	9960
VASP	L-019763-01	7408
VAT1	L-009726-01	10493
VDAC1	L-019764-00	7416
VPS4B	L-013119-00	9525
VRK3	L-005397-00	51231
WBSCR22	L-009383-01	114049
WDR5	L-013383-00	11091
WDR61	L-014614-01	80349
WDR74	L-020315-01	54663
XPOT	L-010356-00	11260
XRN2	L-017622-01	22803
YWHAB	L-008766-00	7529
YY1	L-011796-00	7528
ZFP91	L-013429-01	80829
ZGPAT	L-019064-02	84619
ZNF207	L-019557-00	7756
ZNF384	L-017515-00	171017
ZNF706	L-021025-02	51123
ZRANB2	L-010158-01	9406
Negative controls
ON-TARGETplus GAPD Control	D-001830-10
ON-TARGETplus Non-targeting Control	D-001810-10
GL3-luciferase	CTTACGCTGAGTACTTCGA
Experiments
gene	reference
CAF1A	L-019938-00
SLF2	L-016268-01
SMC5	L-014117-01
ON-TARGETplus Non-targeting Control	D-001810-10
