# Supplementary material for: POLE3 is a repressor of unintegrated HIV-1 DNA required for efficient virus integration and escape from innate immune sensing
Source: Sci Adv. 2023 Nov 3;9(44):eadh3642. doi: 10.1126/sciadv.adh3642 (PMC10624344; doi:10.1126/sciadv.adh3642)
Supplement: Supplementary file 2 — Tables S1 to S10 [file sciadv.adh3642_tables_s1_to_s10.zip › adh3642_Table_S8.xlsx]

## Sheet: feuille
Table S8. individual siRNA used in this study: siRNA library for HIV-Luc IND116A screen and additional siRNA used for various experiments.
Library
Gene Symbol	Duplex Catalog Number
non-targeting Control-1	D-001810-01
non-targeting Control-2	D-001810-02
non-targeting Control-3	D-001810-03
non-targeting Control-4	D-001810-04
APMAP-1	J-013867-05
APMAP-2	J-013867-06
APMAP-3	J-013867-07
APMAP-4	J-013867-08
CDK1-1	J-003224-13
CDK1-2	J-003224-14
CDK1-3	J-003224-15
CDK1-4	J-003224-16
CHRAC1-1	J-009645-05
CHRAC1-2	J-009645-06
CHRAC1-3	J-009645-07
CHRAC1-4	J-009645-08
CREB1-1	J-003619-09
CREB1-2	J-003619-10
CREB1-3	J-003619-11
CREB1-4	J-003619-12
DTYMK-1	J-006720-05
DTYMK-2	J-006720-06
DTYMK-3	J-006720-07
DTYMK-4	J-006720-08
ENO2-1	J-009777-05
ENO2-2	J-009777-06
ENO2-3	J-009777-07
ENO2-4	J-009777-08
GINS4-1	J-014863-09
GINS4-2	J-014863-10
GINS4-3	J-014863-11
GINS4-4	J-014863-12
HNRNPC-1	J-011869-17
HNRNPC-2	J-011869-18
HNRNPC-3	J-011869-19
HNRNPC-4	J-011869-20
MAGOH-1	J-011327-05
MAGOH-2	J-011327-06
MAGOH-3	J-011327-07
MAGOH-4	J-011327-08
MBD2-1	J-011555-05
MBD2-2	J-011555-06
MBD2-3	J-011555-07
MBD2-4	J-011555-08
MECP2-1	J-013094-07
MECP2-2	J-013094-08
MECP2-3	J-013094-09
MECP2-4	J-013094-10
PBK-1	J-005390-09
PBK-2	J-005390-10
PBK-3	J-005390-11
PBK-4	J-005390-12
PHF5A-1	J-014987-09
PHF5A-2	J-014987-10
PHF5A-3	J-014987-11
PHF5A-4	J-014987-12
POLD2-1	J-020131-09
POLD2-2	J-020131-10
POLD2-3	J-020131-11
POLD2-4	J-020131-12
POLE3-1	J-008460-09
POLE3-2	J-008460-10
POLE3-3	J-008460-11
POLE3-4	J-008460-12
PPP4C-1	J-008486-06
PPP4C-2	J-008486-07
PPP4C-3	J-008486-08
PPP4C-4	J-008486-09
PSME1-1	J-012254-05
PSME1-2	J-012254-06
PSME1-3	J-012254-07
PSME1-4	J-012254-08
QRICH1-1	J-020715-17
QRICH1-2	J-020715-18
QRICH1-3	J-020715-19
QRICH1-4	J-020715-20
RBBP4-1	J-012137-05
RBBP4-2	J-012137-06
RBBP4-3	J-012137-07
RBBP4-4	J-012137-08
TIGAR-1	J-020597-09
TIGAR-2	J-020597-10
TIGAR-3	J-020597-11
TIGAR-4	J-020597-12
TRA2A-1	J-019480-05
TRA2A-2	J-019480-06
TRA2A-3	J-019480-07
TRA2A-4	J-019480-08
XPOT-1	J-010356-05
XPOT-2	J-010356-06
XPOT-3	J-010356-07
XPOT-4	J-010356-08
XRN2-1	J-017622-09
XRN2-2	J-017622-10
XRN2-3	J-017622-11
XRN2-4	J-017622-12
YY1-1	J-011796-08
YY1-2	J-011796-09
YY1-3	J-011796-10
YY1-4	J-011796-11
experiments
Gene Symbol	Duplex Catalog Number
PolE4	SASI_Hs01_00053119
PolE4	SASI_Hs01_00053120
ACF1-1	J-011478-06
ACF1-2	J-011478-07
