# Supplementary material for: POLE3 is a repressor of unintegrated HIV-1 DNA required for efficient virus integration and escape from innate immune sensing
Source: Sci Adv. 2023 Nov 3;9(44):eadh3642. doi: 10.1126/sciadv.adh3642 (PMC10624344; doi:10.1126/sciadv.adh3642)
Supplement: Supplementary file 2 — Tables S1 to S10 [file sciadv.adh3642_tables_s1_to_s10.zip › adh3642_Table_S9.xlsx]

## Sheet: Feuil1
Table S9. Primers used in this study
Primers used for HIV quantification
Name	Sequence (5'-3')	Target	Reference
MH531	TGTGTGCCCGTCTGTTGTGT	Total HIV DNA	44
MH532	GAGTCCTGCGTCGAGAGATC
Nuc0-F	CCTGATTGGCAGAACTACACAC	Nuc0 region (for PICh)	46
Nuc0-R	TCTACTTGCTCTGGTTCAACTGG
Nuc1-F	GAGTGCTCAAAGTAGTGTGTGC	Nuc1 region (for PICh)	3
Nuc1-R	TCTCCTCTGGCTTTACTTTCGC
2LTR-F	GTGCCCGTCTGTTGTGTGACT	2-LTR circle	44
2LTR-R	ACTGGTACTAGCTTGTAGCACCATCCA
L-M667	ATGCCACGTAAGCGAAACTCTGGCTAACTAGGGAACCCACTG	integrated HIV (Alu-PCR - 1st round PCR)	44
Alu1	TCCCAGCTACTGGGGAGGCTGAGG
Alu2	GCCTCCCAAAGTGCTGGGATTACAG
LambdaT	ATGCCACGTAAGCGAAACT	integrated HIV (Alu-PCR - 2nd round PCR)
AA55M	GCTAGAGATTTTCCACACTGACTAA
Alu-Gag-F	GCCTCCCAAAGTGCTGGGATTACAG	integrated HIV (Alu-PCR - 1st round PCR) in HeLa-P4 cells	45
Alu-Gag-R	GCTCTCGCACCCATCTCTCTCC
DHS-F	TCCGGAGTACTTCAAGAACTGC	DHS region (2nd round PCR) for HeLa-P4 cells	3
DHS-R	TGCTTATATGCAGCATCTGAGG
Pol-F	TTTAGATGGAATAGATAAGGCCCAA	Total HIV DNA in Hela-CD4 cells	47
Pol-R	CAGCTGGCTAACTATTTCTTTTGCTA
luc85-F	GCTATGAAGAGATACGCCCTG	nascent HIV RNA	48
luc85-R	TCCGATAAATAACGCGCCC
b-globulin-F	CCCTTGGACCCAGAGGTTCT	β-globin	45
b-globulin-R	CGAGCACTTTCTTGCCATGA
Rhot2-F	CTGCGGACTATCTCTCCCCTC	Rhot2	49
Rhot2-R	AAAAGGCTTTGCAGCTCCAC
Primers used for ChIP
DHS-F	TCCGGAGTACTTCAAGAACTGC	DHS region	3
DHS-R	TGCTTATATGCAGCATCTGAGG
Nuc1-F	GAGTGCTCAAAGTAGTGTGTGC	Nuc1 region	3
Nuc1-R	TCTCCTCTGGCTTTACTTTCGC
Vif-F	CAGGTGATGATTGTGTGGCAAG	Vif region	This study
Vif-R	ATCCCCTAGCTTTCCCTGAAAC
Luc-F	ATGAAGAGATACGCCCTGGTTC	Luc region	This study
Luc-R	GTTTCATAGCTTCTGCCAACCG
GAPDH pro. F	TACTAGCGGTTTTACGGGCG	GAPDH promoter	Sigma
GAPDH pro. R	TCGAACAGGAGGAGCAGAGAGCGA
B13-F	GAAACCACCCACGTGTTCTTTC	B13	3
B13 -R	TGGATCCCTGATCACCTCCAAG
α-Satellite-F	AGGGAATGTCTTCCCATAAAAACT	α-Satellite	50
α-Satellite-R	GTCTACCTTTTATTTGAATTCCCG
Primers used for CUT&RUN
Cut 5'Nuc1-F	GAGATCCCTCAGACCCTTTTAG	Nuc1 region	This study
Cut 5'Nuc1-R	TCGCTTTCAAGTCCCTGTTC
Cut Luc-F	TTCGGTTGGCAGAAGCTATG	Luc region	This study
Cut Luc-R	TCACTGCATACGACGATTCTG
Cut Vif-F	TGTTTCAGGGAAAGCTAGGG	Vif region	This study
Cut Vif-R	ATTCTTGGATGAGGGCTTTC
Primers used for gene quantification upon knock-down
SLF2 primer1-F	CTG AAC TCT GTC TGG GCA TAA A	SLF2 gene	This study
SLF2 primer1-R	GGC CGA CAG TTC TGG ATT ATT
SLF2 primer2-F	AGG TTT CCT TAC GTC TGC TTA TC
SLF2 primer2-R	GGG ATG ACT GGA GAG TTC ATT T
Primers used for type1 interferon response
IFN-F	GAATGGGAGGCTTGAATACTGCCT		51
IFN-R	TAGCAAAGATGTTCTGGAGCATCTC
ISG15-F	CAGCCATGGGCTGGGAC		52
ISG15-R	GCCGATCTTCTGGGTGATCT
IFIT1-F	GGAATACACAACCTACTAGCC		53
IFIT1-R	CCAGGTCACCAGACTCCTCA
IFIT2-F	GGAGCAGATTCTGAGGCTTTGC		54
IFIT2-R	GGATGAGGCTTCCAGACTCCAA
GAPDH-F	CTGGCGTCTTCACCACCATGG		55
GAPDH-R	CATCACGCCACAGTTTCCCGG
