# Supplementary material for: POLE3 is a repressor of unintegrated HIV-1 DNA required for efficient virus integration and escape from innate immune sensing
Source: Sci Adv. 2023 Nov 3;9(44):eadh3642. doi: 10.1126/sciadv.adh3642 (PMC10624344; doi:10.1126/sciadv.adh3642)
Supplement: Supplementary file 2 — Tables S1 to S10 [file sciadv.adh3642_tables_s1_to_s10.zip › adh3642_Table_S10.xlsx]

## Sheet: Feuil1
Table S10. Antibodies used for WB, ChIP and CUT&RUN
Antibodies used for WB
protein	catalog number	Supplier
PolE3 (97-147)	A301-245A	BETHYL
PolE3 (1-147)	sc-376242	SCBT
PolE4	GTX64960	GEN-TEX
ACF1	A301-318A	BETHYL
CAF1	sc-133105	SCBT
CHRAC1	12126-2-AP	Proteintech
integrase	sc-69721	SCBT
QRICH1	PA5-58052	ThermoFisher
SMC5	sc-393282	SCBT
Tubulin	T5168	Sigma
Antibodies used for ChIP
protein	catalog number	Supplier
H3	ab1791	Abcam
H3ac	06-599	Millipore
RNAPII	F12 sc-55492	Santa Cruz Biotechnology
H1.2	ab4080	Abcam
PolE4	GTX64960	GEN-TEX
Antibodies used for CUT&RUN
protein	catalog number	Supplier
PolE3 (97-147)	A301-245A	BETHYL
